# Supplementary material for: A gene expression signature of emphysema-related lung destruction and its reversal by the tripeptide GHK
Source: Genome Med. 2012 Aug 31;4(8):67. doi: 10.1186/gm367 (PMC4064320; doi:10.1186/gm367)
Supplement: Additional file 2 — Statistical results for gene expression analysis. [file gm368-S2.XLS]

## Sheet: Dataset S1
Additional File 2. Statistical results for gene expression analysis.
Affy_ID	Gene	Lm Coefficient (Log2 Fold Change)	T-statistic	P-value	FDR
3256590	PAPSS2	-0.500283	-8.14633	2.14405e-07	0.00269772
2554975	BCL11A	0.288527	7.62369	3.01776e-07	0.00269772
3756319	CCR7	0.463622	6.65865	6.11619e-07	0.00364504
3671695	WFDC1	-0.407006	-5.98322	1.41205e-06	0.00631151
3555088	KIAA0125	0.609073	5.41538	2.30942e-06	0.00825803
2514216	NOSTRIN	-0.768399	-8.11845	6.2219e-06	0.0185402
3709685	NDEL1	-0.247776	-5.82801	9.63529e-06	0.0246099
3442579	RBP5	0.350491	5.80766	1.1712e-05	0.0247923
3830359	CD22	0.341466	4.63328	1.248e-05	0.0247923
2452977	FAIM3	0.419292	5.16142	1.68103e-05	0.0252115
2514304	DHRS9	0.740291	4.99834	1.73439e-05	0.0252115
2941784	NEDD9	-0.48832	-5.89578	1.83099e-05	0.0252115
3508898	STARD13	-0.301541	-5.64425	1.83315e-05	0.0252115
3333443	ASRGL1	-0.403975	-5.57871	2.5682e-05	0.0327978
3518766	EDNRB	-0.574796	-4.55604	2.86479e-05	0.0341464
3587015	KLF13	-0.238249	-5.14868	3.37051e-05	0.0376634
3223928	STOM	-0.218538	-5.24469	3.90661e-05	0.0386383
3671727	ATP2C2	0.311567	5.36771	4.04527e-05	0.0386383
2363852	FCRLA	0.293595	4.81778	4.10608e-05	0.0386383
3865503	GPR4	-0.406083	-4.41441	4.81043e-05	0.0430028
3662158	MT1JP	-1.32649	-5.39178	5.71259e-05	0.0485168
2610972	SYN2	-0.306935	-4.29584	6.06607e-05	0.0485168
3209384	TMEM2	-0.413926	-4.61238	6.24132e-05	0.0485168
2640993	KLHDC6	0.250542	5.12739	8.8629e-05	0.0558589
2327219	STX12	-0.338874	-4.49522	8.96706e-05	0.0558589
3501219	COL4A2	-0.308879	-4.14017	8.97871e-05	0.0558589
3665029	CES3	0.189995	5.11301	9.01896e-05	0.0558589
3142217	PAG1	-0.405673	-6.25662	9.1591e-05	0.0558589
2553576	RTN4	-0.227156	-4.38861	9.34836e-05	0.0558589
3368940	ABTB2	-0.152815	-5.66392	9.51354e-05	0.0558589
2403080	FCN3	-0.620261	-4.40012	9.68526e-05	0.0558589
3415109	ACVRL1	-0.505816	-4.88867	0.0001115	0.0622973
3102204	C8orf34	0.382248	4.72594	0.000118182	0.0634577
2438411	NES	-0.300445	-4.41899	0.00012435	0.0634577
2955932	GPR110	0.74386	4.27553	0.000128928	0.0634577
2453365	PLXNA2	-0.347503	-4.17129	0.000130679	0.0634577
2377283	CR2	0.440855	4.51023	0.000131324	0.0634577
3073013	PODXL	-0.467645	-4.75787	0.000139438	0.0656058
3766796	PECAM1	-0.355282	-4.59053	0.000149006	0.06626
3486956	C13orf15	-0.434532	-4.11056	0.000155798	0.06626
2876543	C5orf20	0.216998	5.11316	0.000156955	0.06626
2435989	S100A8	-0.961665	-4.01054	0.000157521	0.06626
3094778	TACC1	-0.265298	-5.60968	0.000159359	0.06626
2509988	LOC130576	0.207954	4.0087	0.000164951	0.0670265
3590129	ZFYVE19	0.120369	4.08839	0.000169265	0.067251
3226097	ENG	-0.332024	-4.45975	0.000174564	0.0678486
3955915	TPST2	-0.170065	-3.99753	0.00018046	0.0686479
3629652	NOPE	0.162701	4.15724	0.000190561	0.0700147
3415320	KRT7	-0.549212	-3.93464	0.000191886	0.0700147
2894790	SYCP2L	-0.433341	-4.19873	0.000196968	0.0704319
3959451	MYH9	-0.194683	-4.97898	0.000207379	0.0727005
2335014	CYP4Z1	-0.349707	-4.4362	0.000213756	0.0729966
3351564	PHLDB1	-0.31038	-3.9601	0.000220503	0.0729966
2352169	WNT2B	-0.315721	-4.8922	0.000221761	0.0729966
3954910	DERL3	0.302571	3.90703	0.00022503	0.0729966
2844888	BTNL3	-0.308506	-4.64555	0.000228637	0.0729966
3041875	OSBPL3	0.188575	3.81742	0.000237242	0.0739986
2877893	MGC29506	0.475536	3.82008	0.000240054	0.0739986
3598758	SMAD6	-0.665767	-4.44692	0.000249158	0.0751133
3387708	UNQ6228	0.275379	5.65283	0.000252072	0.0751133
3869097	SIGLEC6	0.298071	4.16021	0.000262839	0.0757304
2732508	CXCL13	0.904627	4.01863	0.000265192	0.0757304
3553228	RCOR1	-0.215303	-3.94553	0.000269331	0.0757304
2326049	MAN1C1	0.148832	3.75564	0.000271144	0.0757304
2740507	UGT8	0.182315	3.74844	0.000276606	0.0757304
3834502	CD79A	0.6027	3.89677	0.000281409	0.0757304
3159754	DMRT2	0.143324	4.6129	0.000288125	0.0757304
2401193	LUZP1	-0.2218	-4.52292	0.000290343	0.0757304
2480168	PRKCE	-0.377002	-4.40995	0.000292265	0.0757304
3082874	ARHGEF10	-0.340513	-4.17878	0.000315906	0.0793462
2925590	TMEM200A	0.252913	3.7328	0.00032234	0.0793462
2955999	GPR110	0.685619	4.21145	0.000326361	0.0793462
7385611	HPCAL1	-0.23201	-4.57554	0.000343682	0.0793462
2935475	QKI	-0.271093	-4.17998	0.000346201	0.0793462
3747236	C17orf76	0.207738	3.93793	0.000347396	0.0793462
2735459	HERC3	-0.22268	-4.42397	0.000355821	0.0793462
3525313	COL4A1	-0.333697	-3.73019	0.00035625	0.0793462
3404636	GABARAPL1	-0.318403	-3.71581	0.000360778	0.0793462
2352106	CTTNBP2NL	-0.280701	-4.34093	0.000381244	0.0793462
3484895	KL	-0.371543	-3.81908	0.000381273	0.0793462
3161167	KIAA1432	-0.20451	-3.71386	0.00038288	0.0793462
3234760	CUGBP2	-0.204503	-4.76484	0.000388978	0.0793462
3672609	FOXF1	-0.242111	-3.92684	0.000394307	0.0793462
2599371	TMBIM1	-0.179427	-4.14041	0.000395869	0.0793462
3223157	DBC1	-0.646242	-4.23257	0.000396834	0.0793462
3633578	CSPG4	-0.314393	-4.68238	0.000405263	0.0793462
2664209	SH3BP5	-0.315501	-4.41409	0.000407242	0.0793462
2450668	TMEM9	0.17231	4.58999	0.0004082	0.0793462
3414885	SLC4A8	0.365176	3.9302	0.000411232	0.0793462
3558418	STXBP6	-0.4071	-3.95497	0.00041319	0.0793462
3667508	CALB2	0.21473	4.8447	0.000413872	0.0793462
2491788	ATOH8	-0.355896	-6.30908	0.00041629	0.0793462
2369339	RALGPS2	0.419846	4.3139	0.000424329	0.0793462
2411198	TAL1	-0.273082	-4.07162	0.000427554	0.0793462
2759038	CRMP1	-0.197292	-3.61389	0.000429125	0.0793462
4001223	RAI2	-0.260532	-3.81544	0.000432921	0.0793462
3824427	FAM129C	0.166821	4.54423	0.000442687	0.0793462
3372896	FOLH1	0.166458	3.8227	0.000446669	0.0793462
2708066	KLHL6	0.414519	3.84927	0.000452951	0.0793462
2349129	S1PR1	-0.483258	-4.6097	0.000453247	0.0793462
3087703	PDGFRL	0.311058	3.92125	0.000461078	0.0793462
2497301	TMEM182	0.170108	4.18805	0.000464186	0.0793462
2343823	LPHN2	-0.483071	-3.7722	0.000466248	0.0793462
2525533	MAP2	-0.426445	-3.65566	0.000467081	0.0793462
2615892	CMTM8	-0.305588	-4.23694	0.000467146	0.0793462
2458649	C1orf55	-0.224919	-3.89248	0.000470423	0.0793462
3467351	ANKS1B	0.204043	3.58979	0.000477061	0.0797138
2619265	VIPR1	-0.65002	-3.87181	0.000490745	0.0806583
3933243	PRDM15	0.110239	4.6477	0.00049365	0.0806583
3822723	PKN1	-0.287729	-4.72426	0.000496247	0.0806583
3235255	ECHDC3	-0.270234	-4.20814	0.000512175	0.0824972
3265140	ADRB1	-0.461215	-4.33497	0.000527705	0.0842397
3780981	KIAA1772	-0.123793	-3.82948	0.000534383	0.0844337
3438061	GPR133	-0.275073	-4.00724	0.000546641	0.0844337
3818842	ZNF358	-0.192317	-4.38261	0.000547233	0.0844337
3009959	PTPN12	-0.262862	-4.04705	0.000547811	0.0844337
2366798	PRRX1	0.317739	3.59655	0.000563902	0.0861709
2452615	SLC45A3	0.309341	4.29693	0.000569087	0.0862264
2891341	IRF4	0.375047	3.79169	0.000599609	0.0900875
3865998	PNMAL1	0.257777	3.73256	0.000621849	0.0926503
3190778	LRRC8A	-0.374553	-4.32575	0.000642336	0.0949117
3975227	MAOA	-0.44387	-3.98186	0.000654241	0.0958785
2615360	TGFBR2	-0.154984	-4.01349	0.000677429	0.0978552
2480383	EPAS1	-0.317559	-3.68795	0.000681256	0.0978552
3766533	CD79B	0.160172	4.17383	0.000684149	0.0978552
3782069	transcript 3782069, GenBank BC012036	0.19743	4.50642	0.000690329	0.0979555
2429235	AMPD1	0.448169	3.46862	0.000696726	0.0980847
2439052	FCRL2	0.211266	3.94086	0.000727882	0.101205
3842105	SUV420H2	0.113044	3.48546	0.000731579	0.101205
3450861	ABCD2	0.37725	3.49681	0.000746939	0.101205
3767230	LRRC37A2	0.336193	4.01652	0.000759167	0.101205
2489258	ZNHIT4	0.184183	3.45196	0.000773564	0.101205
2696113	SLCO2A1	-0.574623	-3.95044	0.000792603	0.101205
2515783	RAPGEF4	-0.371085	-3.6444	0.000792614	0.101205
2766289	TMEM156	0.487224	3.49026	0.000792765	0.101205
3655109	CD19	0.212879	3.54335	0.000800304	0.101205
3250602	H2AFY2	0.156676	4.11625	0.000805095	0.101205
3544562	JDP2	-0.307019	-3.66013	0.000812772	0.101205
3952762	CLDN5	-0.350716	-4.23917	0.000813028	0.101205
2856995	ESM1	-0.455605	-3.44983	0.000825365	0.101205
3484768	PDS5B	-0.268836	-4.25626	0.000826877	0.101205
3763390	TMEM100	-0.735172	-3.61956	0.000827929	0.101205
3648391	TNFRSF17	0.478183	3.53154	0.000830955	0.101205
3970214	REPS2	-0.261427	-3.96408	0.000832396	0.101205
3284188	ITGB1	-0.236561	-3.71574	0.000835123	0.101205
3773149	CBX8	0.105348	3.58428	0.000840713	0.101205
2633191	GPR15	0.471806	3.53777	0.000855843	0.101205
2363389	NIT1	0.188818	3.63108	0.000862391	0.101205
2746119	SMAD1	0.216709	4.23534	0.000862527	0.101205
3649245	BFAR	-0.252184	-3.86687	0.000863435	0.101205
2995589	AQP1	-0.337561	-3.74427	0.000866014	0.101205
2378369	HHAT	0.239901	3.43424	0.000872744	0.101205
3722656	CD300LG	-0.398273	-3.63513	0.000873947	0.101205
2955863	GPR116	-0.255863	-3.55902	0.000881221	0.101205
3400625	ADIPOR2	-0.420472	-3.69728	0.000882316	0.101205
2703377	B3GALNT1	-0.469531	-3.43209	0.000897711	0.101205
2882098	SPARC	-0.244142	-3.53091	0.00090066	0.101205
2940826	TXNDC5	0.243838	3.58336	0.000906418	0.101205
3454892	GALNT6	0.205863	3.54564	0.000912712	0.101205
3896621	FERMT1	0.270224	3.91112	0.000914168	0.101205
3408733	RASSF8	-0.322812	-3.75327	0.000914299	0.101205
2540477	ROCK2	-0.331666	-4.83899	0.00091759	0.101205
3557614	AP1G2	0.154448	3.85621	0.000928772	0.101205
3040967	RAPGEF5	-0.349022	-4.12433	0.000928782	0.101205
2918982	GRIK2	0.160633	3.56238	0.000933992	0.101205
3441849	TNFRSF1A	-0.232891	-3.49299	0.000939738	0.101214
3889833	DOK5	0.155654	3.76076	0.000955117	0.102255
3780145	C18orf15	-0.199434	-3.59486	0.000969063	0.10313
2877028	KLHL3	0.234406	3.35656	0.000992702	0.105021
3163982	ADAMTSL1	0.234206	3.45424	0.00102139	0.107405
2809128	ITGA1	-0.317641	-3.41232	0.00102726	0.107405
4007617	PIM2	0.348308	3.47389	0.00103557	0.107645
3223551	MEGF9	-0.344584	-3.40434	0.00104292	0.107783
3212420	SLC28A3	0.267895	3.37505	0.00106914	0.109858
3473083	MED13L	-0.233811	-6.70497	0.00109751	0.111749
2708287	ABCC5	0.259124	3.34566	0.00110005	0.111749
2991395	HDAC9	0.241763	3.67456	0.00110891	0.112012
3265224	VWA2	0.219445	4.47227	0.00113297	0.1138
2766192	TLR10	0.355159	3.48798	0.00114666	0.114532
3553690	MARK3	-0.162998	-3.53126	0.00116672	0.115888
3823583	HSH2D	0.272158	3.92438	0.00119944	0.118065
3595441	Gcom1	-0.443545	-3.36277	0.00121594	0.118065
2737318	DAPP1	0.402628	4.61931	0.0012252	0.118065
2520113	INPP1	-0.324608	-3.85424	0.001234	0.118065
3397792	C11orf45	0.135053	3.84267	0.00123633	0.118065
3299970	ANKRD1	-0.839933	-3.32779	0.00123861	0.118065
2682436	RYBP	-0.305214	-3.65984	0.00123958	0.118065
3459801	DPY19L2	0.260231	3.28803	0.00124147	0.118065
3727712	PCTP	-0.319282	-3.55302	0.00126143	0.119208
3381817	UCP2	0.240168	3.70022	0.00126749	0.119208
3547696	TTC8	0.216804	4.07136	0.00127557	0.119208
3333877	LGALS12	-0.121347	-3.27892	0.00128015	0.119208
3472755	TBX3	-0.443203	-3.57956	0.00128883	0.119393
2325593	CLIC4	-0.260625	-3.60975	0.00132149	0.121788
3592054	TRIM69	0.137741	3.35464	0.00134413	0.123087
3740264	SKIP	-0.184761	-3.46983	0.0013552	0.123087
3597476	RAB8B	-0.278829	-3.76303	0.00135623	0.123087
2507896	HNMT	0.24327	3.82307	0.00138152	0.124749
3223738	TRAF1	0.387974	3.64259	0.00139444	0.12498
3564919	FERMT2	-0.315544	-3.29728	0.00139807	0.12498
2523213	BMPR2	-0.353461	-3.35384	0.00141497	0.125406
3953556	KLHL22	0.113556	3.62747	0.00141686	0.125406
3891342	TUBB1	-0.553541	-3.35142	0.00142838	0.12553
2669803	SCN11A	0.0885874	3.5753	0.0014323	0.12553
3766621	ICAM2	-0.270066	-3.36977	0.00146334	0.127625
3994231	AFF2	-0.27212	-3.35786	0.00147072	0.127645
2489470	SEMA4F	0.158046	3.31522	0.0014923	0.128665
3675840	UNKL	0.126419	3.40517	0.00150603	0.128665
3121751	CSMD1	0.0896605	3.44692	0.00150649	0.128665
3475926	PITPNM2	-0.206669	-3.44477	0.00151125	0.128665
3977347	CCNB3	-0.193698	-3.52617	0.00154805	0.131173
3262433	SLK	-0.225835	-3.5118	0.0015631	0.131644
2438892	FCRL5	0.30389	3.2507	0.00157341	0.131644
3395198	BLID	0.372372	3.31171	0.00157608	0.131644
3918953	FLJ46020	0.216886	4.0052	0.00158783	0.131644
3725392	CALCOCO2	-0.250589	-3.38905	0.00159299	0.131644
2678714	FHIT	0.194063	3.52158	0.00159779	0.131644
3353914	LOH11CR2A	0.308374	3.70532	0.00161004	0.131902
2691850	ILDR1	0.143269	3.49327	0.00161566	0.131902
3351675	CXCR5	0.321908	3.48085	0.00162843	0.13234
2901393	TRIM40	-0.116375	-3.22702	0.00166612	0.133816
2407786	RHBDL2	0.193742	3.25446	0.00166785	0.133816
3606304	AKAP13	-0.198268	-3.6819	0.00166906	0.133816
2930243	SASH1	-0.332821	-3.76334	0.0016883	0.134755
4013730	BRWD3	-0.169334	-3.42959	0.00170001	0.134819
3415193	GRASP	-0.356016	-3.39908	0.00170418	0.134819
3414846	DAZAP2	-0.130961	-3.2261	0.00171412	0.135008
2363248	LY9	0.296807	3.18091	0.00172833	0.13553
3886842	SYS1	0.189427	3.83085	0.00174182	0.135991
3057370	HIP1	-0.257249	-4.08453	0.00175234	0.136154
2920803	FLJ37396	0.257554	3.32434	0.00175913	0.136154
2688813	CCDC80	0.429372	3.20384	0.00177217	0.136571
3061997	PON2	-0.319491	-3.50353	0.00180398	0.138292
2654855	ATP11B	-0.16045	-3.26666	0.00181696	0.138292
3147926	DPYS	0.19179	3.19421	0.00182682	0.138292
3771037	WBP2	-0.174101	-3.62108	0.00182995	0.138292
3275690	IL15RA	-0.130925	-3.94841	0.00183502	0.138292
2622970	DOCK3	0.144875	3.66964	0.00184615	0.138292
3878836	RIN2	-0.274944	-3.79073	0.00184864	0.138292
3085990	BLK	0.225573	3.21735	0.00185846	0.138435
3241316	ZEB1	-0.364064	-3.49332	0.00187072	0.138435
2722823	PCDH7	0.251707	3.19168	0.00187378	0.138435
3927226	APP	-0.224227	-3.37549	0.00190406	0.140006
2732844	ANXA3	-0.411823	-3.18245	0.0019107	0.140006
3352130	RNF26	-0.19703	-3.28007	0.00192111	0.140194
3584096	MKRN3	0.154639	3.35326	0.00194786	0.140402
2948547	NRM	-0.194482	-3.14324	0.00195073	0.140402
3666189	PRMT7	0.162222	3.64885	0.00196464	0.140402
3939183	BCR	-0.194927	-3.71147	0.00196572	0.140402
2726384	SLC10A4	0.13296	4.1289	0.00197001	0.140402
3233049	AKR1C3	-0.514529	-3.15216	0.00197681	0.140402
3375582	FADS3	-0.282011	-3.13993	0.00198288	0.140402
3248999	REEP3	-0.193738	-3.38568	0.00198679	0.140402
3581637	RPS8	0.403405	3.19976	0.00203001	0.140776
2949132	NCR3	0.142364	3.17952	0.00203103	0.140776
2544662	DNMT3A	0.158892	3.42819	0.00203865	0.140776
3402978	LOC171220	-0.304745	-3.19723	0.00204891	0.140776
3791935	SERPINB2	0.390861	3.13816	0.00205737	0.140776
3160773	RCL1	-0.203433	-3.70092	0.00205998	0.140776
2597867	IKZF2	0.299974	3.43912	0.00206326	0.140776
2317686	AJAP1	-0.290031	-3.61241	0.00206577	0.140776
3945585	APOBEC3D	0.265151	3.12477	0.00206825	0.140776
3923436	TMEM1	-0.165968	-3.40102	0.00208054	0.140776
3834089	HNRNPUL1	-0.106788	-3.18994	0.00208212	0.140776
3016148	SERPINE1	-0.629002	-3.28736	0.00208657	0.140776
3466826	PCTK2	-0.317449	-3.22513	0.00213197	0.142234
2346657	BTBD8	0.19832	3.29029	0.00214921	0.142234
3279698	CUBN	0.217331	3.13578	0.00215789	0.142234
3662687	CCL22	0.218466	3.77328	0.00215976	0.142234
3242425	CCNY	-0.238498	-3.7839	0.00216463	0.142234
3257670	PCGF5	-0.201102	-3.62684	0.00216799	0.142234
2461037	PCNXL2	0.18168	3.10796	0.00217153	0.142234
3894601	FKBP1A	-0.399275	-3.18022	0.00217181	0.142234
3396107	ESAM	-0.268069	-3.1747	0.00219783	0.143089
3082954	ARHGEF10	-0.306891	-3.21091	0.00220604	0.143089
3740171	CRK	-0.183289	-3.23776	0.00221487	0.143089
3459604	PPM1H	0.135728	3.10021	0.00221688	0.143089
2563785	IGK@	0.541608	3.16035	0.00223767	0.143911
3315658	IFITM2	-0.183702	-3.20173	0.00224745	0.144022
3745525	LOC388335	0.171954	3.37271	0.00226706	0.144624
2729667	STAP1	0.440071	3.55735	0.00227303	0.144624
3331730	ZFP91	-0.118821	-3.44236	0.00230547	0.146049
3867693	FLJ10490	0.178727	3.08699	0.00231176	0.146049
2599303	IL8RA	-0.61429	-3.25867	0.0023212	0.14613
3707431	KIF1C	-0.15619	-3.45084	0.00233722	0.146622
2678116	FAM116A	-0.262012	-3.86132	0.00235795	0.147405
3355733	FLI1	-0.181562	-3.2996	0.00238996	0.148265
3252534	SAMD8	-0.203486	-3.84697	0.00239429	0.148265
3705412	LOC400566	0.307394	3.08567	0.00239867	0.148265
2606574	NDUFA10	-0.160182	-4.57213	0.00240489	0.148265
3966929	GYG2	0.173217	3.11953	0.00241331	0.148274
2529546	ACSL3	-0.240065	-3.79158	0.00244641	0.149031
2353717	PTGFRN	0.19476	3.36837	0.00245002	0.149031
3164809	IFNA8	0.17265	3.06736	0.00245064	0.149031
3064293	EPHB4	-0.190739	-3.59131	0.00249057	0.150496
3239380	THNSL1	0.25801	3.07086	0.00250136	0.150496
3118651	DENND3	-0.261812	-3.25056	0.00250212	0.150496
2669184	LRRFIP2	-0.183057	-3.81806	0.0025084	0.150496
3761989	FAM117A	0.140371	3.59584	0.00251854	0.150599
2864118	DMGDH	0.123296	3.05798	0.00260002	0.154752
3332403	MS4A1	0.294211	3.37156	0.00260531	0.154752
3223605	FBXW2	-0.157603	-3.38555	0.00261725	0.154947
3363091	GALNTL4	-0.335757	-3.11702	0.00263109	0.155
2931569	AKAP12	-0.347127	-4.42236	0.00263845	0.155
3521083	SOX21	0.147317	3.19621	0.00265266	0.155
2857488	ANKRD55	-0.159199	-3.07399	0.00265284	0.155
3710505	LOC284033	0.199687	3.11425	0.00267777	0.155589
2413633	CDCP2	0.0723476	3.03784	0.00268031	0.155589
3522398	DOCK9	-0.337129	-3.19707	0.00271054	0.156322
3463727	LIN7A	-0.374181	-3.72449	0.0027116	0.156322
3293215	TYSND1	0.11922	3.61519	0.00271918	0.156322
2416522	JAK1	-0.224357	-5.26616	0.00272873	0.156368
2649710	transcript 2649710, GenBank AY070437	0.263996	3.16215	0.002738	0.156399
2606348	MGC16025	-0.131628	-3.21726	0.00275586	0.156853
3332886	TMEM138	0.197834	3.39553	0.00278411	0.156853
2794408	HPGD	-0.518806	-3.0608	0.00278894	0.156853
2514563	KLHL23	-0.355562	-3.49486	0.00279474	0.156853
2802696	FAM105A	-0.409699	-3.41949	0.00279961	0.156853
2772566	IGJ	0.460938	3.04626	0.00281625	0.156853
3409211	PPFIBP1	-0.376866	-3.366	0.00282532	0.156853
3337618	SAPS3	-0.13103	-3.10078	0.00283342	0.156853
3319997	SWAP70	-0.246046	-3.21764	0.00284258	0.156853
2613293	KCNH8	0.128967	3.35723	0.00284917	0.156853
3907987	SLC13A3	0.153081	3.02038	0.00285054	0.156853
2996563	BMPER	-0.239763	-3.01649	0.00285915	0.156853
3770029	CDC42EP4	-0.24595	-3.98775	0.00286002	0.156853
3308241	GFRA1	0.279586	3.01314	0.00288798	0.157571
3829575	LSM14A	-0.154549	-3.21577	0.00289072	0.157571
2662623	GHRL	-0.160553	-3.14074	0.00294052	0.158983
3253683	ZMIZ1	-0.187396	-3.35208	0.00294601	0.158983
2924851	RSPO3	0.418501	3.09429	0.00295154	0.158983
3716337	CCDC55	-0.185754	-3.12405	0.0029522	0.158983
2835300	SLC26A2	-0.363682	-3.47366	0.0029791	0.159846
3442641	CD163L1	0.21214	3.28996	0.002987	0.159846
3066496	ATXN7L1	0.145134	3.06512	0.0030028	0.159846
2865860	CCNH	-0.192969	-3.1934	0.00300399	0.159846
3875108	C20orf196	0.182532	4.28172	0.00304232	0.161298
3980078	STARD8	-0.328406	-3.50595	0.00305978	0.161298
3054165	SBDS	-0.358522	-3.56502	0.00306146	0.161298
2435981	S100A12	-0.746533	-3.0804	0.00308053	0.161298
2903703	SYNGAP1	0.17826	4.29941	0.00309021	0.161298
3791850	SERPINB13	0.447888	3.0224	0.00309944	0.161298
3233547	RBM17	-0.263989	-3.31176	0.00310093	0.161298
2419432	ELTD1	-0.420277	-3.16759	0.00310344	0.161298
3450655	CPNE8	-0.259554	-3.31772	0.00311822	0.161596
2786462	ELF2	-0.194401	-3.21378	0.00313313	0.161716
2700404	WWTR1	-0.264054	-3.45907	0.00313863	0.161716
2596514	KLF7	-0.277709	-3.6453	0.00315676	0.162169
3874775	PRND	0.271638	3.62836	0.00316823	0.162169
2636483	SIDT1	0.249153	3.03768	0.00317463	0.162169
3406493	DERA	-0.282278	-3.32247	0.00319838	0.162917
3781654	RIOK3	-0.168913	-3.56525	0.00322506	0.163809
2491676	VAMP5	-0.247543	-3.25116	0.00325835	0.163829
3558270	CBLN3	0.18803	3.59278	0.00326505	0.163829
3979101	FAAH2	0.211757	3.35494	0.0032658	0.163829
3456732	ITGA5	-0.310927	-3.1795	0.00328437	0.163829
2712236	MUC4	0.438654	2.96979	0.00328837	0.163829
2678298	DNASE1L3	0.453198	3.00158	0.00329087	0.163829
2953751	PGC	-0.549598	-3.76335	0.00329909	0.163829
2497119	IL18R1	-0.596024	-3.4014	0.00332825	0.163829
3335465	SIPA1	-0.196885	-3.57782	0.00334026	0.163829
2769810	KDR	-0.337056	-3.12567	0.00336558	0.163829
3625539	NEDD4	-0.367367	-3.22703	0.0033691	0.163829
3205633	MCART1	-0.418848	-2.96118	0.00337394	0.163829
3470927	TRPV4	0.19235	2.9656	0.00338028	0.163829
3226041	SH2D3C	-0.258118	-3.05076	0.00338225	0.163829
2339872	ROR1	-0.233327	-3.3637	0.0033877	0.163829
2975014	SGK1	-0.293519	-3.04412	0.00338805	0.163829
3664664	CDH5	-0.333408	-3.03253	0.00339316	0.163829
3611126	MEF2A	-0.262648	-3.88501	0.00340261	0.163829
3723572	MGC57346	0.227946	3.16293	0.00340691	0.163829
3666649	VPS4A	-0.151023	-3.26919	0.00341624	0.163829
3908631	PREX1	-0.384683	-3.4213	0.00342895	0.163829
3385509	FZD4	-0.447936	-3.44211	0.00343422	0.163829
3835645	PVR	-0.198778	-3.3852	0.00343621	0.163829
2360633	EFNA4	0.12242	2.95299	0.00346263	0.16465
3946380	SGSM3	0.115635	2.95991	0.0034959	0.165114
2988410	RBAK	0.223145	3.53522	0.00350693	0.165114
3693141	PLLP	-0.25686	-2.99605	0.00351623	0.165114
2876608	CXCL14	0.216199	2.99701	0.00352461	0.165114
3417583	RBMS2	-0.367356	-3.58953	0.00352707	0.165114
3644340	SLC9A3R2	-0.297024	-2.99892	0.0035295	0.165114
3770799	CASKIN2	-0.264968	-3.03751	0.00353703	0.165114
3823210	CYP4F22	0.154075	3.51139	0.00355924	0.165488
2953866	CCND3	-0.186139	-3.13396	0.00356356	0.165488
3792273	CDH7	0.116207	2.95188	0.00357551	0.165613
3609592	MCTP2	-0.198575	-3.30208	0.00359249	0.165969
2514365	BBS5	0.278141	3.09882	0.00362788	0.167172
3381317	STARD10	0.213144	3.66055	0.00367188	0.168689
3583362	OR4M2	0.403644	2.93178	0.00368186	0.168689
2663551	NUP210	0.205205	3.1266	0.0036891	0.168689
2518428	SSFA2	-0.169405	-2.94042	0.00371404	0.169396
2969886	FYN	-0.319969	-3.5986	0.00372459	0.169445
2395965	CTNNBIP1	-0.229599	-3.49549	0.00374637	0.169891
3800619	ROCK1	-0.282166	-3.48315	0.00375339	0.169891
2950823	IHPK3	-0.2397	-4.06514	0.00380072	0.171599
2599955	ATG9A	-0.119854	-3.71702	0.00383411	0.172411
3895330	SLC4A11	0.160148	2.92069	0.00383967	0.172411
3970642	CDKL5	-0.19496	-2.93898	0.00384808	0.172411
3962145	TNFRSF13C	0.275708	2.91583	0.00386416	0.172411
2946194	HIST1H1A	0.257984	2.92261	0.00386692	0.172411
3416483	HNRNPA1	-0.340928	-2.91991	0.00387681	0.172422
3870970	NLRP7	0.142908	3.32944	0.00389721	0.172899
3413212	FLJ20489	-0.108515	-3.02801	0.00392221	0.173577
3445670	WBP11	-0.167965	-3.1235	0.00393931	0.173688
3108526	MATN2	0.264979	2.92506	0.00398212	0.173688
3133135	MYST3	-0.261185	-4.07486	0.00398507	0.173688
3041294	FAM126A	-0.239831	-3.48464	0.0039937	0.173688
3858285	TSHZ3	-0.330229	-3.96856	0.00399929	0.173688
2590736	NCKAP1	-0.198444	-3.15479	0.00399944	0.173688
2385659	KIAA1383	0.0863023	2.94458	0.00400986	0.173688
2607055	PASK	0.117009	2.94696	0.00401012	0.173688
3381377	FCHSD2	-0.179563	-3.37227	0.00401903	0.173688
3322958	ZDHHC13	0.206882	2.91136	0.00402187	0.173688
3364759	PIK3C2A	-0.380703	-4.12343	0.00406654	0.175194
2424102	CNN3	-0.261829	-3.06107	0.0040769	0.175218
3194896	TRAF2	0.132048	3.79317	0.00410774	0.176121
2591367	CALCRL	-0.429987	-2.92279	0.00412611	0.176485
3451264	YAF2	-0.210066	-3.3276	0.00416881	0.177886
3643938	TMEM204	-0.365422	-3.02174	0.00419287	0.178487
3204285	CCL19	0.825563	2.90645	0.00422552	0.179449
3244539	ZNF22	-0.280572	-3.48556	0.00424265	0.17975
3308397	HSPA12A	0.15124	2.89195	0.00427732	0.180689
3608638	SV2B	0.268094	3.03754	0.00428504	0.180689
3019793	FOXP2	0.262029	2.88701	0.00430067	0.180922
2875685	FSTL4	-0.172641	-2.94554	0.00431801	0.181225
3715703	SUPT6H	-0.115529	-3.2983	0.00434053	0.181532
3373070	LOC441601	-0.154417	-3.10417	0.00434564	0.181532
3931765	ERG	-0.270377	-2.87897	0.00437311	0.182254
2974671	C6orf192	0.312798	2.90916	0.00440577	0.183188
3388785	MMP10	0.289484	2.91428	0.00442971	0.183252
3985534	NGFRAP1	-0.154098	-2.94094	0.00443645	0.183252
2609061	GRM7	0.195209	2.92431	0.00443805	0.183252
2738244	FLJ20184	0.430261	4.13868	0.0044776	0.184459
3306516	SMNDC1	-0.153835	-3.39558	0.00448991	0.18454
3881391	ID1	-0.354616	-2.95096	0.00450882	0.184893
3634682	CHRNB4	-0.225899	-3.02167	0.00452215	0.185015
2459042	CDC42BPA	-0.203374	-3.41099	0.00454126	0.185373
3048631	NUDCD3	-0.10812	-3.0821	0.00457827	0.186239
3690154	NETO2	-0.355911	-2.8657	0.00458959	0.186239
3070499	RNF133	-0.26391	-2.95747	0.00460035	0.186239
2636786	VSTM3	0.223547	3.0407	0.00460416	0.186239
2516023	CDCA7	0.222387	3.22008	0.00461923	0.186268
2660029	LMLN	0.178814	2.89477	0.0046321	0.186268
3402506	CD27	0.389556	3.1252	0.00464488	0.186268
3839346	SPIB	0.276621	3.30273	0.00464655	0.186268
3113352	COL14A1	0.420693	2.86476	0.00478095	0.191227
2524653	ADAM23	0.170402	3.25555	0.00480867	0.191907
4017747	GUCY2F	0.11404	2.90198	0.0048645	0.192618
3191805	LAMC3	-0.142881	-2.85812	0.00486504	0.192618
3532353	C14orf24	-0.331485	-2.95167	0.00486847	0.192618
4009811	PFKFB1	0.141034	3.40707	0.00487845	0.192618
2949118	LTB	0.345537	3.60392	0.00488035	0.192618
2537171	FAM150B	-0.691716	-3.58335	0.00490432	0.192869
3229478	GLT6D1	0.127916	2.84349	0.00490828	0.192869
3823304	CYP4F3	-0.436419	-2.83348	0.00492747	0.193198
3272795	PAOX	0.0884932	2.93903	0.00495896	0.194007
3451814	NELL2	0.382683	2.95496	0.00498419	0.194569
3323365	transcript 3323365, GenBank BC033184	-0.223211	-3.47638	0.00504406	0.196276
3666601	SNTB2	-0.159443	-3.65829	0.00505693	0.196276
3190339	COQ4	0.145105	2.84137	0.00506087	0.196276
2372719	RGS18	-0.345701	-2.89048	0.00509041	0.196792
3705135	MGC16385	0.197268	2.97879	0.00510667	0.196792
3778504	RAB31	-0.231962	-3.18341	0.00512247	0.196792
3397847	P53AIP1	0.176992	3.23058	0.00512269	0.196792
3380647	FLJ42102	-0.144398	-2.90788	0.00514459	0.196792
2366287	XCL2	0.364857	3.18931	0.00515519	0.196792
2654815	ATP11B	-0.175855	-3.59615	0.00515767	0.196792
2372812	RGS13	0.360436	3.51967	0.00516224	0.196792
3823957	F2RL3	-0.325777	-3.24215	0.00517515	0.196865
3982560	P2RY10	0.353251	2.88524	0.00524397	0.198955
3293280	PPA1	-0.283447	-3.04731	0.00525545	0.198955
3441280	AKAP3	0.110367	2.80955	0.00526348	0.198955
3587553	GREM1	0.379385	2.84625	0.0052808	0.199189
2884845	GABRB2	-0.241609	-2.81201	0.00529704	0.199381
3301713	BLNK	0.270502	3.03081	0.00531519	0.199643
3968397	WWC3	-0.134063	-2.83071	0.00535367	0.200667
3214451	NFIL3	-0.410869	-2.82327	0.00542108	0.20242
3204833	GBA2	-0.188792	-3.35801	0.00543184	0.20242
2345816	GBP6	0.38738	2.89692	0.00543441	0.20242
3777470	PTPRM	-0.316117	-2.98627	0.00549664	0.204313
3488602	LRCH1	-0.256991	-3.43749	0.00553188	0.204711
2447540	GLT25D2	-0.210985	-2.79313	0.00554019	0.204711
2936564	FGFR1OP	0.177393	3.06252	0.0055417	0.204711
3825713	GATAD2A	-0.16124	-2.8444	0.00556643	0.205201
3422326	TBC1D15	-0.205179	-3.0877	0.00559889	0.205859
3332913	MGC13379	0.136188	2.92037	0.00560732	0.205859
3719474	TADA2L	-0.158058	-2.91584	0.00564412	0.206699
3979659	MSN	-0.201615	-2.7969	0.00565333	0.206699
3139580	SLCO5A1	0.102886	2.81627	0.00566936	0.206862
3909843	ZFP64	0.125709	3.34791	0.00568987	0.207188
3538893	PRKCH	-0.242821	-3.19026	0.00570715	0.207395
3938384	IGL@	0.295151	2.8533	0.00572838	0.207721
2611211	MKRN2	-0.130624	-3.16981	0.00573936	0.207721
3602497	UBE2Q2	-0.203889	-3.09554	0.00575483	0.20786
3992148	DDX26B	0.145943	2.94069	0.00578338	0.20847
2342738	ST6GALNAC3	-0.314735	-2.81385	0.00580938	0.208986
2428405	RHOC	-0.174682	-2.98517	0.00582602	0.209163
3382698	LRRC32	-0.440558	-3.334	0.0058588	0.209919
3078948	ARP11	0.278639	3.81729	0.00587441	0.210057
2592532	SDPR	-0.317615	-2.80768	0.00589884	0.210217
3301218	PDLIM1	-0.211334	-2.87934	0.00590416	0.210217
2347132	FNBP1L	-0.353284	-2.93222	0.00591416	0.210217
3758640	MPP3	-0.366654	-3.22788	0.00593063	0.210384
3833992	CYP2S1	0.125625	2.97496	0.00600389	0.212562
2685345	STX19	0.355625	2.76457	0.00604562	0.21316
3739859	transcript 3739859, GenBank AF269286	0.387904	2.9768	0.00609303	0.21316
3550234	C14orf132	-0.252495	-2.91452	0.00612021	0.21316
2595560	RAPH1	-0.247349	-3.31081	0.00614453	0.21316
3280787	C10orf140	0.106333	2.96112	0.006154	0.21316
2676854	CHDH	0.150028	3.05321	0.00616369	0.21316
3662696	CX3CL1	-0.439148	-2.87241	0.00618048	0.21316
2897172	RNF144B	-0.318655	-2.98616	0.00618113	0.21316
3561868	CLEC14A	-0.244096	-2.77368	0.00618265	0.21316
3980170	EFNB1	-0.29641	-3.17918	0.00618515	0.21316
3956226	MN1	-0.184697	-3.26044	0.00618733	0.21316
3627076	BNIP2	-0.253488	-2.90208	0.00619823	0.21316
3839910	FPR2	-0.606905	-2.7817	0.00621172	0.21316
3415969	SP1	-0.10256	-2.76994	0.00622389	0.21316
3071459	LRRC4	0.251482	2.75914	0.00625747	0.21316
3842590	GALP	-0.132799	-2.7887	0.00625979	0.21316
2522616	CFLAR	-0.192037	-3.33916	0.00626362	0.21316
2675171	HYAL2	-0.414047	-3.21658	0.00626533	0.21316
3582745	LOC90925	0.323822	2.965	0.00626681	0.21316
2533493	SH3BP4	-0.193882	-3.09193	0.00626984	0.21316
2404819	PTP4A2	-0.145605	-2.75372	0.00627118	0.21316
2326327	CNKSR1	0.200252	3.2188	0.00628405	0.213193
3205293	PAX5	0.142618	3.04019	0.00648911	0.219733
3961068	PDGFB	-0.384993	-3.1529	0.00651703	0.22008
3662650	ARL2BP	-0.183912	-2.99499	0.006524	0.22008
2773358	PPBP	-0.681977	-2.75689	0.00655801	0.220707
3319137	PPFIBP2	0.157674	3.19388	0.00657648	0.220707
2653114	NAALADL2	0.273343	3.04162	0.00657961	0.220707
2708720	EHHADH	0.153059	3.00746	0.00661745	0.22077
3320675	RIG	-0.461872	-2.75479	0.00663716	0.22077
3677516	MEFV	-0.328551	-2.80923	0.00666022	0.22077
2340845	MIER1	-0.138827	-2.77318	0.00666115	0.22077
2834957	AFAP1L1	-0.228566	-2.75371	0.00666798	0.22077
3510542	TNAP	-0.31731	-2.82406	0.00667868	0.22077
2877257	BRD8	0.155385	2.87217	0.00668663	0.22077
3403244	CLSTN3	0.173006	2.9061	0.00672919	0.22077
3375307	CYBASC3	0.291739	3.24325	0.00673168	0.22077
3443985	CLEC1A	-0.235181	-2.78064	0.00673234	0.22077
2947219	ZKSCAN4	0.183461	2.87891	0.00674518	0.22077
3065740	RELN	0.229986	2.86037	0.00677539	0.22077
2719792	FLJ39653	0.128024	3.02784	0.00679119	0.22077
3212848	GOLM1	0.226224	2.95344	0.00682667	0.22077
3510362	C13orf23	-0.185883	-2.96497	0.006837	0.22077
2949971	C6orf10	-0.134315	-2.72136	0.0068563	0.22077
3280902	DNAJC1	-0.176042	-2.92209	0.00685655	0.22077
2465822	OR11L1	0.147149	2.72254	0.00687402	0.22077
3447863	KRAS	-0.195034	-2.90539	0.00688324	0.22077
3673921	ZNF778	-0.090009	-2.71832	0.00688865	0.22077
2888010	DRD1	0.192955	2.97171	0.00690036	0.22077
2716025	RGS12	0.106375	3.39093	0.00690323	0.22077
2723752	TBC1D1	-0.171365	-3.37629	0.00690345	0.22077
3543714	ACOT4	0.277908	3.37718	0.00691446	0.22077
3884640	KIAA1219	-0.111285	-2.71526	0.00693435	0.22077
3101851	C8orf45	0.106848	2.73978	0.00694055	0.22077
3558012	TINF2	-0.143015	-2.89507	0.00694545	0.22077
2406412	C1orf216	0.159169	3.12214	0.00695095	0.22077
2700780	C3orf44	0.100666	2.83628	0.00695097	0.22077
3623655	HDC	0.339462	2.90711	0.00695192	0.22077
3840952	ZNF331	-0.416546	-3.28443	0.00699227	0.221657
3250806	ADAMTS14	0.0861552	2.70759	0.00704119	0.222019
3305313	KIAA1754	-0.409248	-2.99957	0.00705073	0.222019
3716048	TAOK1	-0.132938	-2.91119	0.00705457	0.222019
3890180	CASS4	-0.216371	-2.96285	0.00705648	0.222019
3610982	DMN	-0.180368	-2.72976	0.00706575	0.222019
2955638	CLIC5	-0.464778	-2.90827	0.00709081	0.222176
3166880	NFX1	-0.133098	-2.98759	0.0071004	0.222176
3037304	MGC12966	0.11698	2.74589	0.00710803	0.222176
3807261	SMAD7	-0.212185	-2.77305	0.00713101	0.222505
3579205	SETD3	-0.15557	-3.02532	0.00719838	0.224216
3124180	PINX1	-0.113324	-2.95213	0.00723003	0.224637
2949352	C6orf27	0.156053	2.70199	0.0072705	0.224637
3219682	C9orf5	-0.259398	-3.0029	0.00728365	0.224637
3837431	EHD2	-0.185069	-2.79683	0.00728581	0.224637
3901055	CD93	-0.26772	-2.6983	0.00728637	0.224637
3975815	CHST7	0.127106	2.85903	0.0072873	0.224637
3318253	OR51L1	0.22806	2.69989	0.0073149	0.2251
3028011	MGAM	-0.541312	-2.77663	0.00733951	0.225469
3608398	FURIN	-0.200625	-2.76648	0.00737303	0.225871
3575241	KCNK10	0.123801	2.69975	0.00739684	0.225871
2949901	NOTCH4	-0.282971	-2.81624	0.00740868	0.225871
2712147	PPP1R2P3	0.210076	2.97677	0.0074113	0.225871
3704376	FAM38A	-0.179305	-3.36458	0.00741575	0.225871
3245783	C10orf64	0.275123	2.81525	0.00744856	0.22648
3373675	TNKS1BP1	-0.161508	-2.97947	0.00746107	0.22648
2544781	DTNB	0.174912	3.03416	0.00748767	0.226902
2898746	LRRC16A	-0.245078	-3.96423	0.00750112	0.226925
3293724	C10orf54	-0.271768	-3.04855	0.00751738	0.227033
3323556	NELL1	0.110499	2.98394	0.00753436	0.227142
2363919	ATF6	-0.183952	-3.36909	0.0075464	0.227142
3824838	PIK3R2	0.126715	2.94335	0.00760373	0.228181
2991860	ITGB8	0.343937	2.77024	0.00760646	0.228181
3325740	PRRG4	-0.257402	-3.00289	0.00764841	0.228866
3696057	SLC12A4	-0.176889	-3.05011	0.00768823	0.228866
3890272	C20orf107	-0.200338	-2.90718	0.00769284	0.228866
3608095	ZNF774	0.196868	2.98754	0.00769602	0.228866
3767339	GNA13	-0.178274	-2.7711	0.00770401	0.228866
3527722	RNASE2	-0.567457	-2.71519	0.00770609	0.228866
3250990	UNC5B	-0.173945	-2.81754	0.00772547	0.228972
2386418	TBCE	-0.19985	-3.0843	0.00774502	0.228972
2358646	BNIPL	0.203856	2.67457	0.00774809	0.228972
2383356	CABC1	0.204356	2.75233	0.0077827	0.22925
2769095	transcript 2769095, GenBank AY189288	-0.174281	-2.86716	0.00778314	0.22925
3224556	C9orf45	0.287864	2.86419	0.00779897	0.229338
3776193	SMCHD1	-0.201235	-2.73836	0.00783736	0.230031
2697231	KRT8	0.257597	2.6819	0.00786685	0.230031
2451139	ARL8A	-0.220041	-3.09991	0.00787371	0.230031
3572782	ANGEL1	0.155485	2.88457	0.00787397	0.230031
3882854	ITCH	-0.165039	-3.11701	0.00791094	0.230391
3063368	C7orf38	0.21886	2.74444	0.0079258	0.230391
2773545	BTC	0.159933	3.34873	0.00793075	0.230391
2491336	KCMF1	-0.150256	-3.44539	0.00793784	0.230391
2887490	STC2	-0.305312	-2.88197	0.00799312	0.231619
3862611	PRX	-0.250987	-2.89273	0.0080078	0.231669
2492783	THNSL2	0.19167	2.67436	0.00805328	0.23217
3355145	ST3GAL4	-0.166586	-2.73145	0.00805491	0.23217
2730503	ENAM	-0.0907233	-2.66571	0.00807066	0.23217
3901041	THBD	-0.386991	-2.905	0.00808476	0.23217
2696109	C3orf36	-0.48306	-3.66334	0.00809005	0.23217
3165825	TEK	-0.341242	-2.65655	0.00813363	0.232786
3509842	SMAD9	-0.239075	-2.66432	0.0081398	0.232786
3864869	ZNF285A	0.143758	2.65491	0.00816208	0.232786
2619666	SNRK	-0.214665	-2.90544	0.00816692	0.232786
3474418	PXN	-0.183423	-3.35251	0.00818931	0.232786
3896594	C20orf75	-0.416819	-2.69006	0.00818964	0.232786
2653673	KCNMB2	0.171174	2.77219	0.00822369	0.233133
2708922	IGF2BP2	-0.243126	-2.89517	0.00823544	0.233133
2609462	CAV3	-0.171052	-2.78394	0.00825392	0.233133
3259703	C10orf12	-0.243297	-3.1917	0.008254	0.233133
3757770	STAT5B	-0.0906573	-2.87578	0.00831854	0.234585
2378077	HSD11B1	-0.276741	-2.88856	0.00833562	0.234697
3774883	CD7	0.091	2.80364	0.00839384	0.235824
2835006	GRPEL2	-0.222588	-3.10999	0.00840201	0.235824
3318666	SMPD1	-0.185182	-2.75574	0.00842111	0.235946
2328936	ZBTB8	-0.20296	-3.10244	0.00844796	0.235946
3153633	DDEF1IT1	-0.197452	-2.65108	0.00844828	0.235946
4022925	FAM127B	-0.168717	-2.65042	0.00846324	0.235946
3149843	RAD21	-0.149229	-2.69107	0.00847234	0.235946
2392985	FLJ42875	0.116527	2.68044	0.00853045	0.237046
3823752	C19orf44	0.159869	2.76983	0.00853839	0.237046
2818079	ZCCHC9	0.12146	2.67594	0.00857738	0.23752
2674919	MST1R	0.117133	3.12305	0.00858201	0.23752
3842264	NAT14	0.142339	2.78207	0.00860429	0.237565
3473331	C12orf49	-0.242073	-2.69929	0.00861022	0.237565
2674242	RHOA	-0.106924	-2.75518	0.00862646	0.237646
2945518	GPLD1	0.164438	2.7805	0.00865887	0.237811
2829275	UBE2B	-0.119943	-2.63365	0.00865904	0.237811
3437500	GLT1D1	-0.445087	-2.69688	0.00871457	0.238417
3603618	LOC100129540	0.231422	2.63463	0.00872508	0.238417
2383859	GUK1	-0.155693	-3.00553	0.00873354	0.238417
3190683	PKN3	-0.134362	-3.01873	0.00873446	0.238417
2952679	GLO1	-0.173599	-2.62935	0.00880207	0.239897
3878373	ZNF133	0.118125	2.77167	0.00883032	0.240118
2410470	PIK3R3	-0.480058	-2.97272	0.00883982	0.240118
2381309	MOSC1	-0.228232	-2.82021	0.00885311	0.240118
3331903	FAM111B	0.277415	2.70397	0.00887159	0.240118
3391816	USP28	0.157676	2.76375	0.00887734	0.240118
2703133	IFT80	0.233105	3.00554	0.00893992	0.240995
2711604	CPN2	-0.139968	-2.71906	0.00894074	0.240995
2402914	FAM46B	-0.192518	-2.68771	0.008957	0.240995
2769512	LOC402176	-0.264482	-3.56411	0.00896367	0.240995
3822875	ZNF333	-0.0957989	-2.93418	0.00899585	0.2411
3632806	STRA6	0.114977	2.61933	0.0090094	0.2411
3679533	CARHSP1	-0.256222	-2.62062	0.00902588	0.2411
3230697	NPDC1	-0.127974	-2.64455	0.0090321	0.2411
2681114	C3orf64	-0.181906	-2.67277	0.009035	0.2411
3915087	USP25	-0.156455	-2.62299	0.0090789	0.241812
3894365	C20orf54	0.127972	2.72321	0.00908875	0.241812
3765167	USP32	-0.194749	-2.86926	0.00912531	0.24211
3943504	TIMP3	-0.299523	-2.93973	0.00912703	0.24211
2439303	transcript 2439303, GenBank AK128347	0.407219	3.08316	0.00918572	0.243064
3527377	OR11H6	0.144663	2.63013	0.00920687	0.243064
3362118	ASCL3	0.166469	2.61139	0.00920888	0.243064
3751830	BLMH	-0.152937	-2.79024	0.00922361	0.243064
2697490	CEP70	-0.27784	-3.05754	0.00923097	0.243064
3751794	SLC6A4	-0.73012	-2.60942	0.00933547	0.245113
3106276	OSGIN2	-0.211778	-2.79427	0.00933621	0.245113
3081862	PTPRN2	0.104619	2.80205	0.00936629	0.245542
3090209	ADAM28	0.281777	2.60506	0.0094042	0.246175
2760632	MIST	0.195167	2.60298	0.00944485	0.246609
3845647	MKNK2	-0.247241	-3.0287	0.00944836	0.246609
3957738	transcript 3957738, GenBank BC069286	-0.194655	-2.66826	0.00951907	0.247783
3352503	ARHGEF12	-0.216423	-2.63152	0.00952104	0.247783
3229338	FCN1	-0.30758	-2.63758	0.00955361	0.248269
3272205	INPP5A	-0.222744	-2.89434	0.00962618	0.248673
3147726	SLC25A32	-0.188992	-2.7323	0.00963421	0.248673
3156848	TSNARE1	0.106358	2.96773	0.00965762	0.248673
3656191	ZNF771	0.1468	2.69403	0.00965938	0.248673
3837731	EMP3	-0.260357	-2.59955	0.0096647	0.248673
3360675	OR52N1	-0.24069	-2.91836	0.00967463	0.248673
3604236	MESDC1	-0.157812	-2.65008	0.00967854	0.248673
3960388	PLA2G6	0.130869	2.72157	0.00968045	0.248673
2466379	LOC100128185	0.212048	3.01045	0.00970914	0.249053
3891664	CDH26	0.249636	2.59495	0.00984403	0.251101
3462843	NAP1L1	-0.340308	-2.91402	0.00984486	0.251101
3548152	TDP1	0.122183	2.58678	0.00985386	0.251101
2389718	C1orf71	-0.177985	-2.71611	0.00985529	0.251101
3571347	NUMB	-0.147035	-2.60236	0.00985921	0.251101
3009399	HSPB1	0.225002	3.36241	0.00992808	0.252495
2671728	CDCP1	0.18425	2.63899	0.00994402	0.252541
3309755	C10orf119	-0.206624	-2.70157	0.00997531	0.252655
3456955	KIAA0748	0.292915	2.80101	0.00998817	0.252655
3290785	CCDC6	-0.123502	-2.78415	0.0100005	0.252655
3832830	PAK4	-0.151521	-2.87192	0.010005	0.252655
3663287	NDRG4	-0.280585	-2.72113	0.0100808	0.25421
3210808	GNAQ	-0.145037	-2.87307	0.0101095	0.254575
3608220	CRTC3	-0.176388	-3.62014	0.0101394	0.254968
2845043	TRIM41	0.115378	2.63008	0.0101969	0.255747
2893895	BMP6	-0.331485	-2.80913	0.0102016	0.255747
3962165	CENPM	0.121959	2.5828	0.0102278	0.255747
2790368	SFRP2	0.688713	2.68992	0.0102511	0.255747
3575302	PTPN21	-0.310551	-2.71202	0.0102725	0.255747
3183111	SLC44A1	-0.25418	-2.72525	0.0102762	0.255747
3425983	PLEKHG7	0.496556	2.59192	0.0102769	0.255747
2617433	VILL	0.130887	2.77883	0.0102987	0.255747
3114064	WDR67	0.257582	3.72285	0.0102991	0.255747
2402111	C1orf63	0.211847	2.63784	0.010371	0.256735
2884578	CCNJL	-0.155395	-2.60084	0.0103753	0.256735
3231010	PNPLA7	0.153128	2.57869	0.0103897	0.256735
2824581	KCNN2	-0.112655	-2.60393	0.0104014	0.256735
4004575	TMEM47	-0.269179	-2.56666	0.0104171	0.256735
3896034	RASSF2	-0.281748	-3.08562	0.0104251	0.256735
2453370	PLXNA2	-0.319162	-3.19366	0.010528	0.258756
3226253	FAM102A	0.17643	2.56937	0.0105384	0.258756
3396198	ROBO4	-0.241255	-2.60517	0.0105506	0.258756
3056108	BCL7B	-0.155038	-2.94908	0.0105841	0.258886
2780388	CXXC4	0.289788	2.72027	0.0105862	0.258886
3329537	C11orf49	0.16563	2.73735	0.0106113	0.258886
2531589	ITM2C	0.210206	2.59308	0.0106138	0.258886
2927993	HECA	-0.149915	-3.12013	0.010642	0.259222
3638607	ANPEP	-0.30791	-2.56803	0.0106719	0.25923
3841076	MYADM	-0.307466	-2.66888	0.0106819	0.25923
3432138	MAPKAPK5	-0.112641	-2.69748	0.0107029	0.25923
3563734	SOS2	-0.168853	-2.75832	0.0107231	0.25923
3985523	WBP5	-0.279312	-2.56344	0.0107311	0.25923
3227121	C9orf78	-0.107258	-2.65195	0.0107321	0.25923
2951999	CPNE5	0.129919	2.86507	0.0107438	0.25923
3872310	ZNF550	0.159501	2.61652	0.010777	0.259245
3575371	EML5	0.19923	2.71617	0.0107917	0.259245
2453006	PIGR	0.303709	2.66849	0.0108006	0.259245
2456805	BPNT1	0.138977	2.96619	0.0108025	0.259245
2636319	BOC	0.136115	2.55293	0.01082	0.259316
3988538	IL13RA1	-0.259554	-2.8249	0.0108645	0.260007
3550307	BDKRB1	0.329682	2.55698	0.0108904	0.260007
2638676	EAF2	0.293016	2.62144	0.0108924	0.260007
3816724	TLE6	0.0885209	2.61901	0.0109281	0.26036
3221633	HDHD3	0.146256	2.79751	0.0109363	0.26036
3917204	C21orf7	0.172349	3.18747	0.0109894	0.26119
3267036	GRK5	-0.259578	-2.55099	0.0110101	0.26119
3311832	ADAM12	0.223732	3.27948	0.011015	0.26119
3526151	TUBGCP3	-0.158237	-3.28355	0.011142	0.263638
2985964	WDR27	0.183994	2.5588	0.0111569	0.263638
3265432	KIAA1600	-0.114957	-2.76615	0.011177	0.263638
2995476	INMT	-0.327369	-2.67562	0.011214	0.263638
3954545	ZNF280A	0.113176	2.53936	0.0112141	0.263638
2818517	VCAN	-0.356669	-2.55435	0.0112146	0.263638
2731417	MTHFD2L	-0.128954	-3.17895	0.0112313	0.263638
3735752	SEC14L1	-0.281535	-2.88039	0.0112454	0.263638
3554442	MGC23270	0.153676	2.62505	0.011251	0.263638
2331903	ZNF643	0.160454	2.55942	0.0112971	0.264339
3454147	BCDIN3D	0.12855	3.03904	0.0113209	0.264339
3641112	FLJ39743	-0.0754574	-2.53499	0.0113478	0.264339
2469213	KLF11	-0.192528	-2.64445	0.011364	0.264339
3899404	OVOL2	0.19781	3.16252	0.0113651	0.264339
2769539	CHIC2	-0.166282	-3.53725	0.0113696	0.264339
3862128	DYRK1B	0.133274	2.69169	0.0114647	0.266204
2691014	GSK3B	-0.137681	-2.68224	0.0115052	0.266798
2990404	SCIN	0.286603	2.62942	0.0115619	0.267431
3954525	ZNF280B	0.107261	2.79381	0.0115627	0.267431
3048468	GCK	-0.0787942	-2.53456	0.0115773	0.267431
2404999	MARCKSL1	0.118789	2.63695	0.0116451	0.268424
3526495	DKFZp451A211	-0.0739291	-2.52571	0.0116567	0.268424
2679406	CADPS	0.172143	2.66648	0.0116654	0.268424
3542275	SMOC1	0.0821176	2.68487	0.0117066	0.269027
3816803	GNA11	-0.206685	-2.57375	0.0117442	0.269399
2536874	GAL3ST2	-0.10771	-2.70759	0.011753	0.269399
2388960	C1orf101	0.111971	2.70559	0.011777	0.269516
3954238	MAPK1	-0.148853	-3.11539	0.0117882	0.269516
3962678	PACSIN2	-0.172912	-2.88708	0.0118809	0.271288
3779579	TUBB6	-0.201153	-2.51572	0.0119739	0.272231
2434527	GOLPH3L	0.18034	2.5768	0.0119958	0.272231
2649824	SCHIP1	-0.197412	-2.51855	0.0120133	0.272231
2434872	TMOD4	0.0880789	2.60438	0.0120364	0.272231
3569257	PLEK2	0.236181	4.20289	0.012048	0.272231
2356218	ITGA10	-0.214827	-2.56372	0.0120524	0.272231
3607503	ABHD2	0.112367	2.84632	0.0120605	0.272231
3204019	C9orf25	-0.13231	-2.6267	0.0120622	0.272231
3456666	NFE2	-0.251205	-2.5183	0.0120792	0.272231
2648873	GMPS	-0.12662	-2.64976	0.0121019	0.272231
3393479	FXYD6	-0.271859	-2.67137	0.0121027	0.272231
3526831	RASA3	0.0989966	2.51107	0.0121049	0.272231
2875555	AFF4	-0.146376	-2.90708	0.0121459	0.272811
2955673	ENPP5	0.27758	2.52617	0.0121634	0.27286
2670784	SEC22C	-0.175967	-2.72962	0.0121861	0.272867
3870533	TMC4	0.159835	2.54677	0.012204	0.272867
2691982	KPNA1	-0.130513	-2.66298	0.0122312	0.272867
2356818	BCL9	0.104947	2.56135	0.0122313	0.272867
3405748	EMP1	-0.445414	-2.51095	0.0122527	0.272867
3039671	SOSTDC1	-0.428759	-2.5065	0.0122627	0.272867
3463571	PPP1R12A	-0.162258	-2.69144	0.0122708	0.272867
3674848	RHBDF1	-0.17057	-2.93067	0.0123016	0.272867
2826159	SNCAIP	0.203931	2.55601	0.0123125	0.272867
3272027	LRRC27	0.204139	2.50459	0.0123222	0.272867
3131881	PPAPDC1B	0.174676	2.55927	0.0123316	0.272867
3087555	VPS37A	-0.159981	-2.52868	0.0123474	0.272879
2667809	OSBPL10	0.149343	2.55811	0.0123797	0.273256
3960440	TMEM184B	-0.1877	-2.74534	0.012407	0.273299
2375795	LAX1	0.329982	2.63226	0.0124123	0.273299
3779207	GNAL	0.165275	2.53413	0.0124555	0.273914
3153428	DDEF1	-0.247095	-3.3048	0.012492	0.27438
3350749	PAFAH1B2	-0.11808	-2.55932	0.0125387	0.27494
3765059	HEATR6	0.102379	2.53924	0.0125658	0.27494
3254337	C10orf57	0.235026	2.80539	0.0125737	0.27494
3389647	GUCY1A2	-0.319484	-2.4968	0.0125823	0.27494
3919033	SLC5A3	0.318478	3.17142	0.0126144	0.27494
3458451	R3HDM2	-0.105346	-2.7785	0.0126375	0.27494
3937527	ZNF74	0.0743717	2.49427	0.0126636	0.27494
3699390	CTRB2	0.143975	2.49398	0.0126734	0.27494
2326485	LIN28	-0.11529	-2.49405	0.0126808	0.27494
3961699	DNAJB7	-0.210268	-2.51504	0.0126809	0.27494
2504645	MYO7B	-0.120782	-2.70031	0.0126886	0.27494
2963707	RARS2	-0.130474	-2.59864	0.0127021	0.27494
3204463	FANCG	0.0836629	2.57437	0.0127182	0.274957
2637831	UPK1B	0.329741	2.77519	0.0127342	0.274969
3799461	SPIRE1	-0.179364	-2.58017	0.0127609	0.275215
3405207	BCL2L14	0.103677	2.64031	0.012838	0.276043
3697632	ZNF23	0.170644	2.49455	0.0128476	0.276043
3388673	MMP7	0.482651	2.62747	0.0128853	0.276043
2363202	SLAMF7	0.538843	2.76712	0.0129354	0.276043
3939426	RGL4	-0.112392	-2.61193	0.0129355	0.276043
3907889	ZNF663	0.218315	2.54467	0.0129459	0.276043
2779543	EMCN	-0.43144	-2.48848	0.012957	0.276043
2618620	ENTPD3	0.159457	2.67028	0.0129662	0.276043
3378895	PITPNM1	0.110001	2.48506	0.0129797	0.276043
3432030	ACAD10	0.100748	2.48439	0.013003	0.276043
2613386	RAB5A	-0.109883	-2.5182	0.0130125	0.276043
2498951	SULT1C4	-0.285481	-2.4926	0.0130288	0.276043
2647015	AGTR1	-0.276476	-2.61284	0.0130423	0.276043
3114820	ZNF572	0.159937	2.48275	0.0130638	0.276043
3338453	PPFIA1	-0.174226	-2.82363	0.0130861	0.276043
4020444	THOC2	-0.124571	-2.4876	0.0130933	0.276043
3868064	FUZ	0.160141	2.55697	0.0130976	0.276043
3458133	PRIM1	0.168343	3.31849	0.0131149	0.276043
3719161	GGNBP2	-0.135192	-2.6129	0.0131218	0.276043
2917951	FHL5	-0.298107	-2.5516	0.0131284	0.276043
3907320	WFDC6	0.39863	2.48404	0.0131455	0.276043
2815488	RGNEF	0.276712	3.278	0.0131524	0.276043
2473284	CENPO	0.131759	2.90904	0.0131697	0.276043
4011189	OPHN1	-0.305685	-2.78525	0.0131699	0.276043
3681705	RRN3	-0.235073	-2.67952	0.0131878	0.276094
3013255	PEG10	-0.281188	-2.53384	0.0132463	0.27621
2599798	IHH	0.212932	2.8573	0.0132479	0.27621
2376799	IKBKE	0.168214	2.62039	0.0132553	0.27621
2951191	SPDEF	0.136483	2.73138	0.0132672	0.27621
3040454	TWISTNB	-0.130652	-2.72823	0.0132706	0.27621
2857416	IL6ST	-0.185455	-3.0827	0.0132981	0.276461
2672966	MAP4	-0.119038	-2.62827	0.0133368	0.276845
2950753	BAK1	0.18029	2.82199	0.0133492	0.276845
2925871	ENPP3	0.244526	2.50935	0.0134009	0.276845
2323847	PLA2G5	-0.162326	-2.75912	0.0134012	0.276845
3951887	ATP6V1E1	-0.252962	-2.68518	0.0134091	0.276845
2324084	CDA	-0.305424	-3.29658	0.0134094	0.276845
3824259	SLC27A1	0.107507	2.47124	0.0134679	0.27773
2870397	PJA2	-0.135643	-2.93838	0.0134847	0.277757
3928668	TIAM1	0.167762	2.47506	0.0135074	0.277905
3811000	RNF152	-0.225256	-2.52171	0.0135942	0.279369
2841699	CPEB4	-0.193626	-2.72692	0.0136877	0.280418
3489020	RB1	-0.150939	-2.46687	0.0136897	0.280418
3167187	PRSS3	-0.227834	-2.4775	0.0136923	0.280418
2796911	CCDC110	0.13099	2.46848	0.0137617	0.281517
2759857	ACOX3	0.131382	2.63743	0.013822	0.28221
3334087	NAT11	0.132566	2.46134	0.0138272	0.28221
3332008	OR4D6	0.12545	2.59385	0.0138531	0.282286
3184408	PALM2-AKAP2	-0.217816	-2.46269	0.0138625	0.282286
2589011	TTC30A	0.352172	2.45891	0.0139174	0.283083
3354389	CCDC15	0.131538	2.49278	0.0139401	0.283222
3829768	UBA2	-0.166778	-2.67954	0.0140247	0.28454
2982028	RSPH3	0.17126	2.47743	0.0140368	0.28454
2817464	CMYA5	0.169836	2.48632	0.014108	0.285659
3285614	ZNF25	-0.178862	-2.66701	0.0141646	0.28648
2515707	PDK1	0.254791	2.45491	0.0142023	0.286919
3042063	NPVF	0.136601	2.67414	0.0142295	0.287143
3606034	PDE8A	-0.127487	-2.73941	0.0143086	0.287915
3449910	AMN1	-0.212173	-2.88974	0.0143189	0.287915
3820469	ICAM5	0.131637	2.76474	0.014338	0.287915
3552847	DYNC1H1	-0.0914967	-2.51047	0.0143413	0.287915
2892393	BPHL	0.184921	2.80985	0.0143543	0.287915
2512930	GCA	-0.466528	-2.63451	0.0143688	0.287915
2939469	C6orf145	-0.234845	-2.45621	0.0143908	0.287915
3619326	PLCB2	0.248362	3.62218	0.0143966	0.287915
3715368	NLK	-0.125594	-2.63384	0.0144313	0.288288
3815097	FSTL3	-0.212562	-2.63622	0.0144518	0.288374
2773222	RASSF6	0.219572	2.53185	0.0144759	0.288438
3227070	PTGES	0.196705	2.45658	0.0144877	0.288438
3212728	AGTPBP1	-0.234501	-2.61278	0.0145213	0.288438
2372169	OCLM	-0.253123	-3.01513	0.0145496	0.288438
3661758	CAPNS2	0.256136	2.72453	0.0145594	0.288438
2562821	VPS24	-0.107568	-2.58916	0.0145607	0.288438
3762519	SPAG9	-0.121684	-2.44166	0.0145679	0.288438
3219215	KLF4	-0.376658	-2.44756	0.0146769	0.290276
3362468	SBF2	-0.214853	-2.96689	0.014702	0.29045
2702724	LXN	0.285882	3.08924	0.0147718	0.291507
3332276	MS4A2	0.364866	2.54399	0.0148063	0.291866
3965751	MAPK12	-0.110935	-2.85266	0.0148259	0.291931
2539607	MBOAT2	-0.304626	-2.45647	0.0148671	0.292383
3051868	PSPH	0.0994983	2.4336	0.0148816	0.292383
2527580	IL8RB	-0.482764	-2.60262	0.0149017	0.292456
3782195	HRH4	0.176962	3.26443	0.0149406	0.292681
2534126	COPS8	-0.134142	-2.44898	0.0149459	0.292681
3960827	UNC84B	-0.204794	-4.32755	0.0149689	0.292811
3662130	MT1L	-0.753801	-2.66198	0.0149875	0.292854
3839400	C19orf63	0.0982881	2.78749	0.0150262	0.293289
2675925	DUSP7	-0.286617	-2.6785	0.0150705	0.293645
3695433	TRADD	0.158439	3.19038	0.0150786	0.293645
3867796	TEAD2	-0.146435	-2.60322	0.0150937	0.293645
3557593	ZNF409	0.163551	2.87668	0.0151467	0.294329
2400518	ECE1	-0.245162	-2.79534	0.0151618	0.294329
3549989	FLJ45244	0.177341	2.42575	0.0151986	0.294344
3702689	ZDHHC7	-0.119759	-2.52916	0.01521	0.294344
2320762	VPS13D	-0.107723	-2.47659	0.0152119	0.294344
3666366	CDH3	0.221036	2.43609	0.0152855	0.295448
3628832	DAPK2	-0.24532	-2.49098	0.0153052	0.295509
3285119	FZD8	0.111888	2.62364	0.0153605	0.295812
3067302	LAMB1	-0.254785	-2.4944	0.0153695	0.295812
3568184	ESR2	0.102475	2.99275	0.0153838	0.295812
3107548	RBM35A	0.187998	2.53886	0.0153871	0.295812
3332838	DAK	0.081864	2.4228	0.0154501	0.296243
3163200	C9orf93	0.169233	2.56368	0.01546	0.296243
3662808	GPR56	-0.320481	-2.62823	0.0154783	0.296243
2336439	GPX7	0.155233	2.81108	0.0154979	0.296243
3089816	TNFRSF10C	-0.376619	-2.58473	0.0155053	0.296243
2359664	S100A9	-0.531701	-2.51312	0.0155089	0.296243
2648305	P2RY1	-0.194019	-2.47082	0.0156211	0.297659
3420854	DYRK2	0.173783	2.4924	0.0156308	0.297659
3883547	PHF20	-0.15924	-2.95531	0.015647	0.297659
3490892	OLFM4	-0.12173	-2.56565	0.0156586	0.297659
2822215	PAM	-0.168041	-2.89128	0.0156963	0.297659
3729419	CA4	-0.321543	-2.55322	0.0156985	0.297659
3395765	OR6X1	0.190682	2.43169	0.0157248	0.297659
2444842	LOC100129443	-0.240656	-2.81934	0.0157568	0.297659
3020273	CAV2	-0.306324	-2.48306	0.0157639	0.297659
2461473	TARBP1	0.189374	2.62749	0.0157716	0.297659
2648535	SGEF	-0.323284	-2.41538	0.0157745	0.297659
2713016	C3orf34	0.209318	2.42852	0.0157985	0.297659
2945129	PRL	-0.0846203	-2.41086	0.0157994	0.297659
2405152	SYNC1	-0.191576	-2.42982	0.0158284	0.297836
2369325	C1orf220	0.157938	2.59995	0.015844	0.297836
2495782	LIPT1	0.166425	2.66958	0.0158748	0.297836
3928866	SFRS15	-0.104678	-2.59938	0.0158755	0.297836
2663244	RAF1	-0.109287	-2.86756	0.0158946	0.297882
2878778	FCHSD1	0.107999	2.408	0.0159439	0.298073
3971612	DDX53	-0.16104	-2.40733	0.0159461	0.298073
2838201	PTTG1	0.316744	2.45282	0.0159548	0.298073
2694598	RAB43	-0.129907	-2.58602	0.0159853	0.298331
3278401	FRMD4A	-0.108326	-2.46991	0.0160669	0.299429
3829638	KIAA0355	-0.185772	-2.50141	0.0160776	0.299429
2967249	BVES	-0.286433	-2.90445	0.0161357	0.299887
2588965	TTC30B	0.289675	2.49229	0.0161483	0.299887
2528020	TTLL4	0.138784	2.40209	0.0161784	0.299887
2972310	SERINC1	-0.170473	-2.45775	0.0162038	0.299887
2557956	GKN2	-0.345456	-2.46268	0.016205	0.299887
3555300	CCNB1IP1	-0.177792	-2.79085	0.0162121	0.299887
2528347	ANKZF1	0.175797	2.50449	0.0162342	0.299887
3647993	CIITA	0.29089	2.86362	0.0162364	0.299887
3705195	PRDM7	-0.125697	-2.39949	0.0162771	0.300329
2788366	ZNF827	0.131263	2.42328	0.0163121	0.300665
2673730	PRKAR2A	-0.116687	-2.64585	0.0163379	0.300766
3005684	KCTD7	0.173397	2.89617	0.0163553	0.300766
3652271	C16orf52	-0.174871	-2.69269	0.016369	0.300766
4010183	SPIN3	0.14034	2.45215	0.0163849	0.300766
3632037	PARP6	-0.116982	-2.64227	0.0164387	0.301443
3883309	CEP250	0.103228	2.43255	0.0164626	0.301573
2429371	TSPAN2	0.228773	2.41425	0.0165408	0.302179
3376490	HRASLS5	-0.144827	-2.51372	0.0165436	0.302179
2443450	SELL	-0.305015	-2.72716	0.0165464	0.302179
3743306	CLEC10A	0.306977	2.39252	0.0166068	0.302771
3113280	DEPDC6	0.245097	2.42766	0.0166127	0.302771
3420442	IRAK3	-0.358416	-2.49448	0.0166552	0.303237
2923928	FABP7	0.186857	2.39277	0.0167335	0.304336
2423175	FAM69A	0.291628	2.39889	0.0167496	0.304336
3654956	LAT	0.208535	2.55763	0.0167882	0.304513
3109687	GRHL2	0.198539	2.62774	0.0167934	0.304513
2435858	SPRR2A	-0.373029	-2.75427	0.0168139	0.304575
3869237	FPR1	-0.467157	-2.41429	0.016891	0.305662
3377358	BATF2	0.154094	3.20678	0.0169807	0.306733
2558483	C2orf42	0.159577	2.62923	0.0169994	0.306733
3307939	ABLIM1	-0.208631	-2.39689	0.017017	0.306733
2589929	SESTD1	-0.165482	-2.64125	0.0170324	0.306733
2493813	ZNF2	0.132894	2.43382	0.0170509	0.306733
3129065	CLU	0.233995	2.40229	0.0170531	0.306733
2598145	ABCA12	0.0771522	2.38103	0.0170806	0.306918
3204744	TLN1	-0.143542	-2.89476	0.0171181	0.307189
3401259	TEAD4	-0.182111	-2.57956	0.0171422	0.307189
3834257	CEACAM21	0.153353	2.60682	0.017151	0.307189
2616204	FBXL2	0.221253	2.38735	0.0171644	0.307189
3735447	FAM100B	-0.13978	-2.68775	0.0171902	0.307343
2594627	FAM126B	-0.166987	-2.81757	0.0172309	0.307763
3452323	SLC38A2	-0.198956	-2.57219	0.0173095	0.308415
2976727	TXLNB	0.246522	2.49634	0.0173111	0.308415
2669930	AXUD1	-0.381482	-2.6165	0.017328	0.308415
2399409	UBR4	-0.104593	-2.66473	0.0173439	0.308415
3450362	SYT10	0.0962991	2.38538	0.0173536	0.308415
3741875	ZZEF1	-0.102796	-2.65996	0.0173962	0.308629
2491745	GNLY	-0.388448	-2.4751	0.0174002	0.308629
2672774	TMEM103	0.0731375	2.44743	0.0174687	0.309359
2362230	CD1E	0.289142	2.50564	0.0174897	0.309359
2451463	ADIPOR1	-0.121861	-2.62421	0.0175253	0.309359
2643312	TF	0.164976	2.37635	0.0175264	0.309359
3751625	SSH2	-0.259228	-2.53127	0.0175279	0.309359
3299661	SLC16A12	-0.339014	-2.4547	0.017557	0.309568
2318170	RNF207	0.135292	2.85631	0.0175912	0.309864
2912860	C6orf57	0.120876	2.3674	0.0176964	0.310835
2434971	RFX5	0.228521	2.94094	0.0177146	0.310835
2565559	ANKRD23	0.146767	2.40712	0.0177257	0.310835
3929664	TMEM50B	-0.162082	-2.63637	0.0177325	0.310835
2591421	TFPI	-0.175349	-2.50591	0.01774	0.310835
2855542	CCL28	0.139742	2.50109	0.0177506	0.310835
2610136	CRELD1	0.0844622	2.56198	0.0177848	0.310875
3859761	DMKN	0.0925663	2.53949	0.0177876	0.310875
2394699	TNFRSF25	0.12796	2.70327	0.0178583	0.311774
3615579	TJP1	-0.251662	-2.36597	0.017874	0.311774
3011492	ADAM22	0.145518	2.60664	0.0178921	0.311786
3633699	NRG4	0.309994	2.36641	0.0179415	0.312049
2852237	GOLPH3	-0.0981217	-2.50075	0.0179421	0.312049
3504691	ZDHHC20	-0.199	-2.49787	0.0179665	0.312169
3292735	SLC25A16	-0.279866	-2.64224	0.0179845	0.312179
3376560	ATL3	-0.13605	-2.4165	0.0180045	0.312223
3825260	KLHL26	-0.139973	-3.19298	0.0180943	0.312663
3024275	MKLN1	-0.204531	-2.92111	0.0181016	0.312663
2411228	STIL	0.142319	2.39434	0.0181064	0.312663
3895722	CENPB	-0.0739236	-2.48121	0.0181306	0.312663
3789947	NEDD4L	-0.226609	-2.42499	0.0181412	0.312663
2807686	CARD6	-0.157165	-2.61063	0.0181422	0.312663
3902871	FLJ33706	-0.125075	-2.4754	0.0181523	0.312663
2514658	UBR3	-0.124258	-2.37173	0.0181735	0.312728
2351171	FAM40A	0.0817151	2.3627	0.0182047	0.312917
3264391	VTI1A	-0.161023	-2.5661	0.018231	0.312917
3621194	TP53BP1	0.186091	2.67123	0.018237	0.312917
3984779	HNRNPH2	-0.190662	-2.35299	0.0183703	0.313234
3201345	LOC554202	0.203321	2.35259	0.0183883	0.313234
3442812	SLC2A14	-0.151733	-2.40651	0.0183953	0.313234
3462949	OSBPL8	-0.196502	-2.49037	0.0184028	0.313234
3840562	FLJ32214	0.123613	2.35675	0.0184081	0.313234
3252071	VCL	-0.235604	-2.49549	0.0184085	0.313234
2445643	SEC16B	0.142659	2.37601	0.0184121	0.313234
2886977	FBXW11	-0.0995012	-2.63944	0.0184279	0.313234
3538213	DAAM1	-0.27783	-2.36961	0.0184402	0.313234
3039791	AGR2	0.528896	2.35298	0.0184521	0.313234
3230141	NOTCH1	-0.152187	-2.40652	0.0184539	0.313234
3571553	C14orf43	-0.156839	-2.41078	0.0184657	0.313234
2825629	TNFAIP8	0.211629	2.35099	0.0185138	0.313625
3572209	PGF	-0.260743	-2.69589	0.0185317	0.313625
4024420	LDOC1	0.179757	2.4673	0.0185496	0.313625
3186966	TLR4	-0.32598	-2.65569	0.0185589	0.313625
2333429	JMJD2A	0.122081	2.53225	0.0186035	0.313803
3885464	TOP1	-0.19697	-2.35627	0.0186097	0.313803
2608309	LRRN1	0.339537	2.38067	0.0186323	0.313803
2898499	ALDH5A1	0.156703	2.41498	0.0186397	0.313803
3747522	TNFRSF13B	0.132372	2.64248	0.0186811	0.314184
3662086	MT4	-0.338209	-3.60861	0.0187	0.314184
3659306	LONP2	-0.107697	-2.53441	0.018725	0.314184
3192580	C9orf9	0.240526	2.35227	0.0187371	0.314184
2541699	FAM49A	-0.217078	-3.42607	0.0187548	0.314184
3866898	LIG1	0.0785439	2.46888	0.0187775	0.314184
3482572	WASF3	-0.210244	-2.928	0.0187944	0.314184
2322598	CROCC	0.191498	2.35399	0.0188029	0.314184
3420151	MSRB3	-0.220314	-2.38514	0.0188444	0.314332
3887011	SPINT4	0.1515	2.34299	0.0188495	0.314332
3429159	STAB2	0.168758	2.40058	0.0188645	0.314332
3229994	INPP5E	0.0950689	2.35694	0.018937	0.31448
3653098	CHP2	0.23649	2.47208	0.0189437	0.31448
3915536	C21orf114	0.186743	2.34067	0.0189621	0.31448
2976113	IFNGR1	-0.295597	-2.56107	0.0189631	0.31448
3096545	FLJ23356	0.109573	2.46406	0.0189746	0.31448
3665857	NUTF2	0.118658	2.70173	0.0189789	0.31448
3870361	NLRP12	-0.237715	-2.44296	0.0190299	0.314706
3031573	GIMAP5	-0.276601	-2.36309	0.0190403	0.314706
3791782	SERPINB5	0.179915	2.33897	0.0190453	0.314706
3577513	DDX24	-0.128465	-2.83319	0.01908	0.314743
3550077	GLRX5	-0.0668027	-2.33819	0.0191087	0.314743
3080033	MLL3	-0.102319	-2.33767	0.0191091	0.314743
2665199	SATB1	0.222525	2.54626	0.0191209	0.314743
3848492	FCER2	0.0811935	2.33713	0.0191356	0.314743
3662774	GPR114	0.14616	2.89511	0.0191793	0.315045
4023907	FGF13	0.117289	2.35307	0.0191892	0.315045
3154317	NDRG1	-0.15731	-2.35433	0.0192721	0.316116
3814701	PQLC1	-0.135591	-2.46562	0.0193326	0.316718
3293840	SPOCK2	-0.336332	-2.4914	0.0193442	0.316718
3679918	transcript 3679918, GenBank AF258574	-0.413478	-2.34098	0.0193817	0.316748
2423829	ARHGAP29	-0.292174	-2.37163	0.0193869	0.316748
3351461	MLL	0.111389	2.50396	0.0193992	0.316748
3733065	MAP2K6	0.197783	2.51725	0.0194338	0.316785
3361245	ZNF214	0.236511	2.33121	0.019437	0.316785
2727116	RASL11B	0.108717	2.69603	0.0195007	0.317534
3376529	HRASLS3	-0.210737	-2.46373	0.0195293	0.31756
3185618	C9orf43	0.119243	2.32904	0.0195378	0.31756
3363266	DKK3	-0.260116	-2.6964	0.0195819	0.317718
2371474	C1orf19	-0.198594	-2.41195	0.019583	0.317718
3746574	PMP22	-0.193892	-2.87531	0.0196101	0.317745
3600713	C15orf34	0.269842	2.42208	0.019657	0.317745
2872047	SEMA6A	-0.366954	-2.32777	0.0197071	0.317745
3370269	LRRC4C	0.217523	2.32737	0.0197131	0.317745
3787031	C18orf25	-0.156827	-2.52391	0.0197556	0.317745
3401119	ITFG2	0.117498	2.73435	0.0197727	0.317745
3716783	RAB11FIP4	0.103484	2.59154	0.0197733	0.317745
2365872	RCSD1	-0.155179	-2.55592	0.0197989	0.317745
3535307	ABHD12B	0.367337	2.35247	0.019807	0.317745
3580498	CDC42BPB	-0.148345	-2.66611	0.0198244	0.317745
2546054	RBKS	0.153644	2.32322	0.0198318	0.317745
3832435	FAM98C	0.0986476	2.52359	0.0198561	0.317745
3874900	CDS2	-0.115975	-2.43184	0.0198734	0.317745
3354879	HYLS1	0.158786	2.37998	0.0198958	0.317745
3695867	RANBP10	0.111417	2.39087	0.0199091	0.317745
3226369	CIZ1	-0.0834769	-2.35655	0.0199136	0.317745
2784177	TRPC3	-0.206944	-2.32278	0.0199297	0.317745
2982630	LPAL2	0.106292	2.40443	0.0199369	0.317745
3856075	ZNF682	-0.27385	-2.62184	0.0199374	0.317745
3074640	MTPN	-0.100359	-2.41067	0.0199471	0.317745
2392404	transcript 2392404, GenBank BC065369	0.176447	2.32905	0.0199687	0.317745
3873777	TGM6	0.0763806	2.32019	0.0199861	0.317745
2451958	PLEKHA6	0.124938	2.48039	0.02005	0.317745
3687752	2012-09-01	0.301859	2.35102	0.0200517	0.317745
2329041	KIAA1522	0.165728	2.40224	0.0200553	0.317745
2334052	MGC33556	0.183598	2.36111	0.020074	0.317745
3471704	BRAP	-0.124288	-2.51265	0.0200781	0.317745
2497082	IL1RL1	-0.421222	-2.43955	0.0200823	0.317745
2583254	LY75	0.272788	2.44919	0.0201185	0.318036
3904797	C20orf132	0.0770381	2.40457	0.0201746	0.31858
2850071	MYO10	-0.130266	-2.37336	0.0201885	0.31858
3622436	SLC30A4	-0.112966	-2.35669	0.0202614	0.319448
2777564	FAM13A1	0.301105	2.31365	0.0203337	0.319825
2401018	WNT4	0.0912766	2.32004	0.020354	0.319825
2477933	GALM	0.252383	2.62964	0.0203543	0.319825
3544346	DLST	-0.136658	-2.40693	0.0203634	0.319825
2953139	MOCS1	-0.156836	-2.46647	0.0203773	0.319825
3886294	TOX2	-0.16532	-2.62367	0.0203927	0.319825
3723071	DBF4B	0.0775015	2.35582	0.0204163	0.319915
3740201	MYO1C	-0.21889	-2.32057	0.0205639	0.321577
3599280	PIAS1	-0.107738	-2.30915	0.0205762	0.321577
3731543	RGS9	-0.249037	-2.31034	0.0205763	0.321577
3867980	IRF3	0.0709857	2.32638	0.0206338	0.321678
3808854	TCF4	-0.190491	-2.31596	0.0206578	0.321678
3091746	FZD3	0.214189	2.3387	0.0206659	0.321678
2473149	NCOA1	-0.104703	-2.30778	0.0206671	0.321678
3696317	SMPD3	0.219142	2.76746	0.0206728	0.321678
3787675	KIAA0427	-0.11022	-2.40632	0.0207349	0.322364
3325907	HIPK3	-0.175306	-2.55114	0.0207975	0.323056
2404521	PEF1	-0.133688	-2.3844	0.0208572	0.323083
3676356	ZNF598	-0.101275	-2.33849	0.0208594	0.323083
3507282	FLT1	-0.35096	-2.42154	0.020867	0.323083
3863435	POU2F2	0.0980806	2.77415	0.0208877	0.323083
3580791	BAG5	-0.208194	-2.4658	0.0209076	0.323083
2325479	RCAN3	0.229939	2.55128	0.0209258	0.323083
3567333	SIX1	0.217652	2.35176	0.02093	0.323083
2473936	KCNK3	-0.194805	-2.30358	0.0209437	0.323083
2374746	NAV1	-0.173281	-3.13331	0.0210068	0.323776
2343231	NEXN	-0.383426	-2.87788	0.0210867	0.324697
2619405	ZBTB47	-0.124679	-2.74838	0.0211029	0.324697
3208765	APBA1	0.0896775	2.30695	0.0211522	0.325056
3791996	SERPINB8	-0.238931	-2.33663	0.0211625	0.325056
2326295	GRRP1	-0.12303	-2.37343	0.0212373	0.325604
3240340	WAC	-0.110053	-2.3719	0.02125	0.325604
2403215	FGR	-0.306806	-2.50097	0.0212605	0.325604
3844132	ZNF324B	-0.0632956	-2.29578	0.0212711	0.325604
3775686	USP14	-0.164212	-2.57651	0.0213623	0.326378
3906062	ZHX3	-0.164896	-2.59061	0.0213658	0.326378
2367086	FMO4	0.196813	2.32868	0.0213764	0.326378
3507003	LNX2	-0.235792	-2.43267	0.0213968	0.326411
3970476	SCML1	-0.177674	-2.49661	0.0214389	0.326532
3685131	COG7	0.139441	2.38048	0.0214436	0.326532
3906942	SERINC3	-0.143915	-2.37089	0.0214595	0.326532
3142967	CA1	-0.223741	-2.31133	0.0214888	0.326699
2356344	ZNF364	-0.262143	-3.05618	0.0216133	0.328313
3665550	FAM65A	-0.120256	-2.35088	0.0216846	0.328863
2458289	LBR	-0.173706	-2.61237	0.0216863	0.328863
2776088	CCDC98	0.140924	2.41268	0.0217061	0.328884
2920906	SMPD2	0.195797	2.32322	0.0217356	0.329037
2765865	RELL1	-0.125508	-3.00859	0.021753	0.329037
3645901	FLJ14154	-0.0807877	-2.36257	0.0218014	0.329259
2520069	MGC13057	-0.280712	-4.41101	0.0218045	0.329259
3864375	LYPD3	0.091597	2.35813	0.0218338	0.329424
3465409	BTG1	-0.116266	-2.74217	0.0218877	0.329473
3665230	HSF4	0.110617	2.31276	0.0218945	0.329473
3605832	ZNF592	-0.0983001	-2.28436	0.0218975	0.329473
3268222	BTBD16	-0.201891	-2.36541	0.0219108	0.329473
2742985	PLK4	0.124605	2.36116	0.0219395	0.329627
2738723	HADH	0.12194	2.46256	0.0219587	0.329638
3686278	GSG1L	0.0771802	2.28261	0.0219949	0.329805
3195059	FLJ45224	0.102439	2.31805	0.0220067	0.329805
3388893	MMP13	0.115803	2.28184	0.0220379	0.329997
3907111	TOMM34	0.193356	2.3326	0.0220721	0.330197
3430462	BTBD11	0.136806	2.49855	0.0220885	0.330197
2843882	ZNF454	0.143251	2.4731	0.0221148	0.330197
3918959	MRPS6	0.1188	2.47329	0.0221252	0.330197
3834379	CEACAM6	-0.442972	-2.34242	0.0221488	0.330274
3381607	RAB6A	-0.141152	-2.40807	0.0222881	0.331695
3873017	MZF1	0.0863793	2.40391	0.0222974	0.331695
2390050	NLRP3	-0.242962	-2.74087	0.0222997	0.331695
3042610	SKAP2	-0.161674	-2.4953	0.0223403	0.331737
2950656	ZBTB22	0.13376	2.81774	0.0223417	0.331737
3855218	COMP	0.128817	2.30915	0.0223582	0.331737
3467720	GOLGA2L1	0.197055	2.29473	0.0223868	0.331885
3131741	RAB11FIP1	-0.285613	-2.2763	0.0224074	0.331915
2380554	RRP15	-0.17665	-2.27489	0.0224452	0.332055
2437577	YY1AP1	-0.0960754	-2.65948	0.022454	0.332055
3426257	SOCS2	-0.26584	-2.30789	0.0225368	0.332727
4019570	UPF3B	0.17081	2.32463	0.022543	0.332727
2340078	CACHD1	0.214539	2.34264	0.0225552	0.332727
2466039	ZNF692	0.126804	2.49736	0.0226196	0.333058
3977590	NUDT10	-0.132642	-2.32568	0.0226429	0.333058
3838947	MED25	0.12052	2.33939	0.0226678	0.333058
3017030	LRRC17	0.174291	2.49112	0.0226965	0.333058
3071063	GRM8	-0.186057	-2.41771	0.0227029	0.333058
3060182	ABCB1	0.202223	2.37712	0.0227082	0.333058
3943414	FBXO7	-0.117326	-2.32175	0.0227229	0.333058
3770328	UNQ9218	-0.143171	-2.32246	0.0227267	0.333058
3706255	SGSM2	0.127633	2.47591	0.0227856	0.333439
2700197	HLTF	0.126107	2.27592	0.02279	0.333439
3642060	CHSY1	-0.143172	-2.4639	0.0228696	0.333916
2955556	CLIC5	-0.328985	-2.40677	0.0228716	0.333916
3600621	SENP8	0.164383	2.40179	0.0228976	0.333916
2962383	FAM46A	0.148673	2.5838	0.0229052	0.333916
3736390	PGS1	-0.159997	-2.45249	0.0229285	0.333916
3690550	SIAH1	-0.150775	-2.31822	0.0229494	0.333916
3320944	TEAD1	-0.250352	-2.36602	0.0229789	0.333916
2688562	UNQ5840	-0.182673	-2.28219	0.0229837	0.333916
3472625	TBX5	-0.255488	-2.42713	0.0229907	0.333916
2328674	KPNA6	-0.116982	-2.3835	0.0230416	0.334384
2827709	ISOC1	0.138947	2.78655	0.0230805	0.334676
3760945	MRPL10	-0.206849	-2.59809	0.023111	0.334782
3018309	PIK3CG	0.256958	2.41867	0.0231338	0.334782
2870828	STARD4	-0.232813	-2.27196	0.0231884	0.334782
2726323	SLAIN2	-0.100183	-2.2816	0.0231965	0.334782
3551485	EML1	-0.280044	-2.2959	0.0232041	0.334782
2758978	EVC2	0.0819642	2.26345	0.0232143	0.334782
2830450	NPY6R	0.0988206	2.39285	0.0232189	0.334782
3342426	C11orf82	0.236358	2.89398	0.0232832	0.33544
3020302	CAV1	-0.299248	-2.399	0.0233198	0.335697
2330253	ADPRHL2	0.136718	2.59059	0.0233418	0.335743
3091475	SCARA3	0.163033	2.30872	0.0233665	0.335816
2514566	SSB	0.256301	2.63835	0.0233845	0.335816
2904563	DEF6	0.136973	2.25827	0.0234276	0.336165
2514413	KBTBD10	0.221209	2.35852	0.0235447	0.33717
3358809	HCCA2	-0.0620497	-2.41147	0.023576	0.33717
3528944	REM2	-0.14317	-2.43752	0.0235859	0.33717
3835675	CEACAM19	-0.124159	-2.55836	0.0235898	0.33717
2436826	KCNN3	0.105145	2.30479	0.0235919	0.33717
3510858	FOXO1	-0.170469	-4.18215	0.0236253	0.337377
3389976	SLC35F2	0.217756	2.36579	0.0236485	0.33744
3962734	TTLL1	0.134458	2.25339	0.0237058	0.337815
2907623	KLC4	0.103553	2.38212	0.0237126	0.337815
2527786	CTDSP1	-0.11424	-2.49932	0.0237898	0.338645
2682271	PROK2	-0.318488	-2.26552	0.0238358	0.339029
3258092	2012-03-05	-0.157902	-2.35913	0.0238985	0.339319
3803500	C18orf34	0.0923745	2.24948	0.0239124	0.339319
3141857	TPD52	0.21224	3.10712	0.0239131	0.339319
2638077	PLA1A	-0.284122	-2.26531	0.0239376	0.339398
3948953	PPARA	-0.0973614	-2.6204	0.023975	0.339434
3624697	ARPP-19	-0.206777	-2.2604	0.0239911	0.339434
2979679	ZBTB2	-0.128401	-2.27052	0.0240026	0.339434
3224591	STRBP	0.251576	2.62167	0.0240221	0.339434
2634027	CEP97	0.222775	2.33123	0.0240473	0.339434
2954489	C6orf108	0.146296	2.24947	0.0240541	0.339434
3261009	KAZALD1	0.0943703	2.42846	0.0241043	0.339818
3279058	ACBD7	0.264382	2.25438	0.0241193	0.339818
3946615	EP300	-0.086852	-2.30344	0.024167	0.340118
2412834	ZCCHC11	0.164769	2.3297	0.0241871	0.340118
3329099	GYLTL1B	0.0767182	2.2447	0.0242012	0.340118
2393816	C1orf174	0.0880377	2.67758	0.0242167	0.340118
3400384	HSN2	-0.21233	-2.69118	0.0242612	0.340415
3872817	A1BG	0.0835776	2.24347	0.024276	0.340415
3189617	RALGPS1	0.11321	2.43972	0.0243636	0.341309
3105749	ATP6V0D2	0.419783	2.33043	0.0243864	0.341309
2877465	ETF1	-0.148553	-2.24185	0.0243969	0.341309
2482505	SPTBN1	-0.210577	-2.2502	0.0244555	0.341607
3753966	CCL14	0.39855	2.34762	0.024471	0.341607
2713382	BDH1	0.225344	2.45784	0.0244755	0.341607
3572869	C14orf4	-0.136955	-2.34449	0.0245029	0.341722
2967151	HACE1	-0.191059	-2.59578	0.0245372	0.341886
3998247	NLGN4X	-0.227516	-2.24657	0.0245577	0.341886
3861503	CAPN12	0.114444	2.66111	0.0245927	0.341886
3364869	KCNJ11	-0.254287	-2.78618	0.0246039	0.341886
3385042	SYTL2	0.2968	2.25795	0.0246103	0.341886
3417184	SUOX	0.134651	2.5389	0.024643	0.342075
3450899	SLC2A13	-0.124806	-2.47708	0.0246909	0.342095
2531233	SP140	0.254478	2.38009	0.0247008	0.342095
3598482	RAB11A	-0.162643	-2.27587	0.0247019	0.342095
2680591	LRIG1	0.208089	2.34682	0.0247494	0.34228
3938113	HIC2	0.125616	2.27126	0.0247535	0.34228
3707214	PLD2	0.09097	2.3317	0.0247785	0.342361
3642162	SNRPA1	-0.161107	-2.4072	0.0248094	0.342503
3881404	COX4I2	-0.237741	-2.33967	0.0248271	0.342503
2358360	ECM1	-0.133945	-2.39633	0.0248517	0.342578
3936515	TUBA8	-0.146427	-2.67532	0.0248888	0.342825
2544468	LOC391356	0.158883	2.27584	0.02505	0.344698
3558226	RIPK3	0.14342	2.50763	0.0250633	0.344698
2936657	CCR6	0.1774	2.51051	0.0250995	0.34493
3018375	PRKAR2B	-0.293626	-2.26074	0.025195	0.345811
3868681	KLK1	-0.166174	-2.47425	0.0252023	0.345811
3924144	COL18A1	-0.0999574	-2.96175	0.0252638	0.346061
3933999	U2AF1	-0.136815	-2.32152	0.0252652	0.346061
3573261	SNW1	-0.122834	-2.41301	0.0252807	0.346061
3257850	TNKS2	-0.10762	-2.22698	0.0252979	0.346061
3076178	MKRN1	-0.0758494	-2.27055	0.025387	0.347014
2645764	ATP1B3	-0.246753	-2.24114	0.0254321	0.347106
2345061	CLCA4	0.120832	2.2242	0.0254742	0.347106
2688955	CD200R1	0.300625	2.3917	0.0254766	0.347106
3355860	KCNJ5	0.295354	2.85371	0.0255075	0.347106
3595594	AQP9	-0.54076	-2.258	0.0255233	0.347106
3861658	FLJ45909	0.0741927	2.24744	0.0255287	0.347106
2429277	CSDE1	-0.113619	-2.42987	0.0255296	0.347106
3025545	CALD1	-0.220956	-2.56843	0.0255658	0.347334
3548929	RIN3	-0.173313	-2.44791	0.0256092	0.347659
3764399	RNF43	0.198442	3.07514	0.0256574	0.348041
3419147	USP15	-0.198757	-2.37949	0.0256762	0.348041
2806517	SKP2	0.176805	2.30034	0.0257176	0.348124
3662387	HERPUD1	-0.111314	-2.39074	0.0257214	0.348124
2831897	TMCO6	0.134681	2.30651	0.0257446	0.348175
2375596	ADORA1	0.109263	2.54267	0.0258226	0.34862
2915133	TPBG	0.0812282	2.22589	0.0258425	0.34862
3577443	ASB2	0.0980066	2.21832	0.0258502	0.34862
2475911	EHD3	-0.200391	-2.36345	0.0258662	0.34862
2792127	NPY1R	0.349379	2.64618	0.0258844	0.34862
3390860	POU2AF1	0.169699	2.42121	0.0258944	0.34862
2792459	GK	-0.300717	-2.25229	0.025969	0.349213
2694314	GATA2	-0.202634	-2.33393	0.0259776	0.349213
2836856	CNOT8	-0.193907	-2.6433	0.0260896	0.350455
3645555	TNFRSF12A	-0.2025	-2.22762	0.0261213	0.350618
3823842	TMEM38A	-0.12002	-2.4517	0.0261435	0.350652
3303300	CHUK	-0.22197	-2.27618	0.0261969	0.35097
2611779	TMEM43	-0.145045	-2.5437	0.0262064	0.35097
3851630	FBXW9	0.0927566	2.21322	0.0262472	0.35125
2791197	PDGFC	-0.175379	-2.88471	0.0262667	0.35125
3837934	FUT2	0.109117	2.2553	0.0263011	0.351448
2605674	ILKAP	-0.110505	-2.55358	0.0263269	0.35153
3722129	CNTD1	0.159669	2.25571	0.0264162	0.352014
3167511	GALT	0.132002	2.61431	0.0264301	0.352014
3939277	SHFM3P1	-0.0704149	-2.20938	0.0264311	0.352014
2933331	SNX9	-0.153838	-3.19962	0.0264419	0.352014
3831945	ZNF793	0.137919	2.22135	0.0264925	0.352247
2320048	TARDBP	-0.131061	-2.20835	0.0264988	0.352247
2556302	PELI1	-0.240554	-2.61111	0.026533	0.35244
4027370	SLC10A3	-0.078739	-2.25077	0.0266926	0.353992
3883236	MMP24	-0.0913242	-2.20936	0.0267031	0.353992
3811339	BCL2	0.144154	2.23969	0.0267093	0.353992
2521278	CCDC150	-0.0846576	-2.20506	0.0267425	0.354011
3862738	ADCK4	0.136463	2.21265	0.0267673	0.354011
3753372	RFFL	-0.172472	-3.2417	0.0267701	0.354011
3999568	ARHGAP6	-0.228214	-2.51482	0.0268665	0.355023
3543539	PAPLN	0.125123	2.20275	0.0269291	0.355464
2365496	POGK	-0.104992	-2.20121	0.0269721	0.355464
2628785	MITF	0.133551	2.4089	0.0269898	0.355464
4023274	TMEM32	-0.148118	-2.5944	0.026997	0.355464
3369755	COMMD9	-0.186123	-2.2008	0.0269993	0.355464
2735362	HERC6	0.213599	2.79732	0.0270295	0.3556
3659966	ADCY7	0.152114	2.49772	0.0270777	0.355972
3382861	PAK1	0.164961	2.3926	0.0271594	0.356493
3893481	C20orf195	0.0948359	2.19828	0.0271683	0.356493
3096171	POLB	0.128239	2.29022	0.0271772	0.356493
3485074	RFC3	-0.158743	-2.47668	0.0273785	0.357925
3023279	tcag7.1015	0.130519	2.36549	0.0273864	0.357925
2878943	PCDH1	-0.215851	-2.42025	0.027411	0.357925
3379091	ALDH3B2	0.127704	2.19451	0.0274232	0.357925
2735815	MGC48628	0.237069	2.31681	0.0274335	0.357925
2558876	CD207	0.170527	2.25903	0.0274397	0.357925
3945006	H1F0	-0.21403	-2.96231	0.0274429	0.357925
3148703	TMEM74	0.124753	2.19416	0.0274465	0.357925
3687889	ZNF785	0.0971634	2.27159	0.0275433	0.358554
3991889	FAM127A	-0.2713	-2.24325	0.0275677	0.358554
3063770	C7orf43	0.104474	2.24846	0.0275739	0.358554
2616131	CCR4	0.23292	2.27238	0.0276022	0.358554
2635263	DZIP3	0.292607	2.22079	0.0276251	0.358554
3244061	ZNF485	0.154436	2.2104	0.0276381	0.358554
3173880	TJP2	-0.158445	-2.27609	0.0276629	0.358554
3713195	SMCR8	-0.116956	-2.22891	0.0276847	0.358554
2805482	transcript 2805482, ENSEMBL Transcript ENST00000332294	-0.124466	-2.19773	0.0276983	0.358554
3886072	L3MBTL	0.106138	2.4669	0.0277017	0.358554
2523801	CD28	0.260906	2.47371	0.0277266	0.358554
3548538	C14orf159	0.111791	2.605	0.0277353	0.358554
3645377	FLYWCH2	-0.10064	-2.3454	0.0278148	0.359157
2840393	GABRP	0.48247	2.21967	0.0278222	0.359157
3940992	ASPHD2	0.132802	2.18942	0.0278484	0.359237
3511031	ELF1	-0.0910531	-2.18744	0.0279062	0.359276
3051800	2012-09-14	0.110602	2.19267	0.0279125	0.359276
3611684	LRRK1	0.097824	2.23539	0.0279196	0.359276
3415668	TENC1	-0.264786	-2.54786	0.0279815	0.359276
3076753	KIAA1147	0.262591	2.24004	0.0280087	0.359276
3655172	SPNS1	0.132209	2.53557	0.0280852	0.359276
3953524	SCARF2	-0.0788841	-2.46123	0.0280891	0.359276
2770305	HOPX	-0.209369	-2.24251	0.0280904	0.359276
2724154	KLHL5	-0.21836	-2.57224	0.0280966	0.359276
2441329	C1orf110	0.489676	2.18922	0.0281299	0.359276
2398369	CROCCL1	0.196758	2.41129	0.0281941	0.359276
3535674	C14orf166	-0.243701	-2.18297	0.0282269	0.359276
3861948	GMFG	-0.214832	-2.30543	0.0282305	0.359276
3352404	OAF	0.0944757	2.18221	0.0282686	0.359276
3513794	RCBTB1	-0.187859	-2.37324	0.0282694	0.359276
2475209	PPP1CB	-0.182879	-2.4739	0.0282789	0.359276
2764192	KIAA0746	0.221267	2.36174	0.028301	0.359276
3309629	TIAL1	-0.0941547	-2.19552	0.0283536	0.359276
2724585	N4BP2	0.167281	2.52119	0.0283899	0.359276
2798952	NKD2	-0.190999	-4.64682	0.0284053	0.359276
2676141	SEMA3G	-0.314164	-2.23843	0.0284097	0.359276
3536905	KTN1	-0.174413	-2.2034	0.0284111	0.359276
2386828	EDARADD	0.111228	2.18981	0.0284127	0.359276
3551303	CCNK	-0.114873	-2.39657	0.0284132	0.359276
3209726	ALDH1A1	0.171142	2.46355	0.0284135	0.359276
3475587	CLIP1	-0.158384	-2.50947	0.0284297	0.359276
3654111	JMJD5	0.0619586	2.18539	0.0284354	0.359276
2834093	TCERG1	-0.138577	-2.6881	0.0284383	0.359276
3755903	GSDML	0.238453	2.25538	0.0284465	0.359276
2970897	FRK	0.19989	2.24566	0.0284544	0.359276
3718762	RASL10B	-0.0960991	-2.41646	0.0284819	0.35937
3471300	PPTC7	-0.137663	-2.28935	0.0285291	0.359712
2604998	IQCA	0.292943	2.19615	0.0285563	0.359802
3759824	LOC201175	0.0853856	2.26734	0.028607	0.360186
2904000	HMGA1	0.114425	2.22287	0.0286872	0.360774
3860410	ZNF545	0.216613	2.51185	0.028694	0.360774
3360325	OR51A4	0.225507	2.17875	0.0287651	0.361413
3664836	CMTM2	-0.108532	-2.18685	0.0288443	0.362145
3400413	ERC1	-0.140208	-2.63039	0.0288754	0.362145
3060300	SRI	0.126355	2.24988	0.0289032	0.362145
3350908	CEP164	0.0885861	2.18132	0.0289044	0.362145
3219030	transcript 3219030, ENSEMBL Transcript ENST00000324126	0.134659	2.18024	0.0290044	0.362781
3751541	GIT1	-0.216658	-2.94069	0.0290061	0.362781
3620799	TTBK2	0.126634	2.27942	0.0290466	0.362781
3968303	SHROOM2	-0.187401	-2.85995	0.0290474	0.362781
2959596	EGFL11	-0.0809723	-2.17318	0.0290566	0.362781
3588069	TMEM85	-0.0983236	-2.24578	0.0291326	0.363466
3762416	ANKRD40	-0.135298	-2.20527	0.0291619	0.363466
3204558	KIAA1539	-0.141073	-2.26992	0.0291895	0.363466
2952497	BTBD9	0.159402	2.51213	0.0291953	0.363466
3774975	FLJ22222	0.0832894	2.46384	0.029215	0.363466
3787187	KATNAL2	0.222308	2.16887	0.0292334	0.363466
2806091	RAI14	-0.138894	-2.24442	0.029322	0.364314
3315952	RASSF7	0.124747	2.22789	0.0294246	0.364792
2375916	SOX13	-0.180826	-2.31193	0.0294818	0.364792
3657286	C16orf67	0.167549	2.67372	0.0294999	0.364792
2643157	CDV3	-0.0890512	-2.20133	0.0295118	0.364792
3397589	ETS1	-0.175303	-2.16558	0.029513	0.364792
3221822	KIF12	0.120099	2.35472	0.029533	0.364792
2359780	NPR1	-0.22842	-2.61887	0.0295334	0.364792
3735346	CDK3	0.0679345	2.46198	0.0295449	0.364792
3980643	DLG3	0.12664	2.22959	0.0295638	0.364792
2615060	RBMS3	-0.217559	-2.26349	0.029583	0.364792
3065684	SLC26A5	0.141538	2.53463	0.0295849	0.364792
3636956	WDR73	0.109805	2.20414	0.029608	0.364825
2530599	HRB	-0.196829	-2.41011	0.0296514	0.365108
2757751	MXD4	-0.119732	-2.2887	0.0297053	0.36552
2672075	XCR1	0.204476	2.16534	0.0297318	0.365586
2544164	C2orf44	0.147007	2.16468	0.0297587	0.365586
3746734	FAM18B2	0.227512	2.75332	0.029772	0.365586
3269373	ZRANB1	-0.138597	-2.16019	0.0298391	0.366159
3829751	PDCD2L	0.0900612	2.27249	0.029863	0.3662
2972063	C6orf170	0.0932926	2.15937	0.0298993	0.366335
4022447	GPC3	-0.271759	-2.16823	0.029927	0.366335
2556017	LOC51057	0.158347	2.1795	0.0299609	0.366335
3834176	TMEM91	-0.119777	-2.30259	0.0299731	0.366335
3950405	ZBED4	-0.102076	-2.43592	0.0299893	0.366335
3986647	VSIG1	0.292788	2.36031	0.0300179	0.366335
3544441	C14orf140	0.18154	2.18098	0.0300299	0.366335
3804000	C18orf37	0.165786	2.20473	0.030056	0.366335
2443989	VAMP4	-0.132712	-2.60766	0.0300656	0.366335
3522644	GPR18	0.172685	2.64102	0.0300789	0.366335
2558355	ASPRV1	-0.12187	-2.69448	0.0301858	0.367295
3032647	DPP6	-0.0866985	-2.20581	0.0301987	0.367295
3570049	ERH	-0.204497	-2.1554	0.0303051	0.368208
3308619	PDZD8	-0.148712	-2.60018	0.0303245	0.368208
3947096	CCDC134	0.0655614	2.15339	0.0303394	0.368208
3685373	ERN2	0.146288	2.15316	0.0303562	0.368208
3377861	DKFZp761E198	-0.163999	-2.24906	0.030422	0.368756
3715512	TNFAIP1	-0.162681	-2.17719	0.0304652	0.36903
3063856	tcag7.1177	0.181581	2.15222	0.030531	0.369414
2730303	C4orf7	0.186815	2.39272	0.0305383	0.369414
2954355	CUL7	0.0925314	2.15125	0.0305705	0.369554
4012407	DMRTC1	0.278856	2.14963	0.030619	0.36989
2913694	CD109	-0.369492	-2.38094	0.0306444	0.369947
3082503	ZNF596	0.0967264	2.14883	0.030679	0.370115
3936256	BCL2L13	-0.136506	-2.49869	0.0307936	0.370987
3871043	PPP1R12C	-0.140456	-2.79961	0.0308386	0.370987
3822805	GPSN2	0.223574	2.52811	0.0308532	0.370987
2527131	SMARCAL1	0.109638	2.38563	0.0308776	0.370987
3558168	ADCY4	-0.190098	-2.18426	0.0309101	0.370987
2608419	SETMAR	0.154268	2.16107	0.030915	0.370987
3456306	transcript 3456306, ENSEMBL Transcript ENST00000319464	0.158624	2.24318	0.030939	0.370987
3945515	APOBEC3A	-0.344232	-2.14531	0.0309514	0.370987
2439101	FCRL1	0.210108	2.31187	0.0309569	0.370987
2956052	TNFRSF21	0.149494	2.1926	0.0309673	0.370987
2439554	AIM2	0.299676	2.14632	0.0309795	0.370987
2327418	MED18	0.138435	2.1573	0.0310315	0.371219
3690193	ITFG1	-0.133163	-2.16231	0.0310586	0.371219
2925510	L3MBTL3	0.138789	2.3478	0.0310612	0.371219
2409820	BEST4	0.34514	2.14361	0.0311073	0.371522
2372967	CDC73	-0.109374	-2.14279	0.0311337	0.371588
3180142	PTPDC1	-0.1159	-2.34419	0.0311915	0.37203
3456049	ITGB7	0.266449	2.38078	0.0312663	0.372264
3784783	MOCOS	0.114442	2.17588	0.0312676	0.372264
3560527	C14orf147	-0.248214	-2.2317	0.0312736	0.372264
2787703	transcript 2787703, GenBank AF494508	-0.182324	-2.14053	0.0313054	0.372395
2909020	ENPP4	-0.157476	-2.70078	0.0313597	0.372583
3759006	SLC4A1	-0.114681	-2.36622	0.0313629	0.372583
2574646	BIN1	-0.0837566	-2.45142	0.0315345	0.374303
3781980	C18orf17	0.171884	2.16836	0.0315496	0.374303
2339740	EFCAB7	0.18541	2.17029	0.0315838	0.374461
3591909	CTDSPL2	-0.127612	-2.13748	0.0316166	0.374601
3219885	PTPN3	0.217531	2.3459	0.0316626	0.37475
3687789	XTP3TPA	0.145261	2.35371	0.0316711	0.37475
2644461	ARMC8	-0.152505	-2.54189	0.0317278	0.375067
3075778	HIPK2	-0.138827	-2.4189	0.0317427	0.375067
2786657	SETD7	-0.11389	-2.30507	0.0317608	0.375067
3309124	C10orf46	-0.108604	-2.27726	0.031805	0.375127
3140213	MSC	0.280544	2.13404	0.0318078	0.375127
3853566	OR10H1	-0.276691	-2.16217	0.0318354	0.3752
2779302	ADH7	0.376313	2.13363	0.031856	0.3752
3057550	STYXL1	0.178183	2.28511	0.0319471	0.375754
2904528	ZNF76	0.0742968	2.24542	0.0319564	0.375754
2447993	C1orf25	0.145923	2.28445	0.0319661	0.375754
3233157	UCN3	0.113976	2.14965	0.0320208	0.376114
3374402	LPXN	0.234269	2.32449	0.0320554	0.376114
3922444	ABCG1	-0.172296	-2.84743	0.0320598	0.376114
3757690	KCNH4	0.076175	2.13044	0.0320832	0.376141
2429842	CD58	-0.127658	-2.12976	0.0321357	0.37651
3846316	PIP5K1C	-0.103316	-2.58281	0.0322182	0.377229
3595096	TCF12	-0.110598	-2.22478	0.032319	0.378162
3962839	SCUBE1	-0.140162	-2.13144	0.0323877	0.378418
3422269	RAB21	-0.143556	-2.12699	0.0324035	0.378418
3167731	UNC13B	-0.171804	-2.17948	0.0324044	0.378418
2589291	TTN	-0.559424	-2.29831	0.0324469	0.378421
3594986	TEX9	0.338953	2.12778	0.032447	0.378421
3901696	ACSS1	0.118435	2.54529	0.0324837	0.378445
2434609	CTSK	0.365458	2.24111	0.0324913	0.378445
3215701	FANCC	-0.121812	-2.17175	0.0325548	0.378937
2403027	MAP3K6	-0.205793	-2.35895	0.0326108	0.379145
3722355	RND2	0.156298	2.13739	0.0326151	0.379145
2878809	CENTD3	-0.204934	-2.12289	0.0327067	0.379963
3414351	ACCN2	0.138401	2.43547	0.0327915	0.380701
3173673	PIP5K1B	-0.188444	-2.12062	0.0328552	0.381192
3091403	EPHX2	0.211353	2.19196	0.032951	0.381819
3403015	ENO2	-0.138011	-2.49955	0.0329518	0.381819
2353988	FAM46C	0.253318	2.25571	0.0330253	0.382393
2566711	LYG1	-0.0825646	-2.41925	0.0330442	0.382393
3883382	ERGIC3	0.170378	2.39252	0.0331174	0.382465
2900269	ZSCAN16	0.0887156	2.11723	0.0331262	0.382465
3437780	FZD10	-0.0959969	-2.19041	0.0331286	0.382465
3250055	DDX21	-0.232637	-2.13225	0.0331567	0.382465
2537109	SH3YL1	0.148014	2.72291	0.0331574	0.382465
3838238	LIN7B	0.133567	2.16107	0.033197	0.382676
3945614	APOBEC3F	0.204791	2.20015	0.0332554	0.383101
3608787	SLCO3A1	-0.110369	-2.13753	0.033295	0.38331
2320374	FBXO6	0.130018	2.42961	0.0333175	0.383322
2902844	CFB	0.309267	2.11594	0.0333515	0.383395
2967650	RTN4IP1	0.0943495	2.11423	0.0333667	0.383395
2750753	TLL1	0.18501	2.13749	0.0334119	0.383668
3770857	RECQL5	0.0739319	2.14408	0.033678	0.386315
3173479	FOXD4L3	0.576292	2.39844	0.0337171	0.386315
3962560	ATP5L2	0.243463	2.34875	0.0337248	0.386315
3401325	TSPAN9	-0.194172	-2.21311	0.0337288	0.386315
3929325	SYNJ1	-0.14669	-2.37064	0.0338071	0.386697
3756829	KRTAP4-1	0.123423	2.10851	0.0338301	0.386697
3438027	RAN	-0.121417	-2.10988	0.0338355	0.386697
3160500	C9orf70	0.112133	2.12186	0.0338675	0.386697
3833827	EGLN2	-0.0619219	-2.10802	0.0338703	0.386697
3965697	HDAC10	0.0860244	2.11094	0.0339605	0.387479
2776851	C4orf36	0.129381	2.12833	0.0340319	0.388047
3759186	GPATCH8	-0.112862	-2.41866	0.0340927	0.388492
3591650	SERF2	0.112601	2.13925	0.0341502	0.388899
3820612	SLC44A2	-0.17076	-2.12123	0.0341848	0.389046
3238835	PTF1A	0.091158	2.10366	0.0342281	0.389048
2658346	OPA1	-0.142087	-2.38498	0.0342486	0.389048
3143660	MMP16	0.12376	2.13145	0.0343008	0.389048
2600037	GLB1L	0.204683	2.11269	0.0343567	0.389048
3770172	C17orf54	0.134408	2.28531	0.0343603	0.389048
2745499	USP38	-0.168603	-2.4335	0.0343886	0.389048
2530539	C2orf33	-0.103868	-2.1826	0.0343993	0.389048
3634509	CIB2	0.132192	2.16537	0.0344055	0.389048
2319661	KIF1B	-0.167225	-2.88843	0.0344327	0.389048
3464276	SLC6A15	0.0779111	2.11622	0.0344337	0.389048
3662150	MT1M	-0.46967	-2.16542	0.034445	0.389048
2437329	CLK2	0.0780244	2.24694	0.0344461	0.389048
3641391	TTC23	0.112079	2.30902	0.0345034	0.389116
3254521	TSPAN14	-0.204814	-2.4013	0.0345139	0.389116
3596109	FAM81A	0.180467	2.10505	0.0345175	0.389116
3221598	WDR31	0.20031	2.10237	0.0345722	0.389487
2834863	ABLIM3	-0.187765	-2.59026	0.034621	0.389553
2412222	LOC51336	0.18271	2.25315	0.0346223	0.389553
2464129	LOC100130755	-0.273335	-2.2981	0.0346434	0.389553
3230594	CLIC3	-0.300616	-2.51562	0.0347953	0.391015
3351200	TMPRSS4	0.341482	2.11869	0.0349089	0.391351
3728889	TMEM49	-0.171482	-2.16296	0.0349204	0.391351
2806231	BXDC2	-0.0952086	-2.24517	0.0349205	0.391351
3293244	SAR1A	-0.164261	-2.10161	0.034931	0.391351
2435849	SPRR2D	-0.304596	-2.40269	0.0349347	0.391351
3824983	PGPEP1	-0.114349	-2.58774	0.0351018	0.392978
3522327	SLC15A1	0.0639062	2.09234	0.0351722	0.393387
2763278	GPR125	0.107727	2.21595	0.0351824	0.393387
3402757	LAG3	0.109707	2.10719	0.0352527	0.393927
3421985	KCNMB4	-0.203422	-2.12963	0.0353297	0.394318
2955761	CYP39A1	0.130944	2.15506	0.0353379	0.394318
2931988	VIP	-0.0952917	-2.10108	0.0353539	0.394318
3020343	MET	0.246662	2.4769	0.0353867	0.394438
3783481	DSG3	0.131178	2.08906	0.0354499	0.394763
3404626	C12orf59	0.15203	2.63825	0.0355075	0.394763
2717253	SORCS2	0.105809	2.08862	0.0355102	0.394763
2751936	GALNT7	0.145023	2.09789	0.0355319	0.394763
3895118	CPXM1	0.115285	2.1754	0.0355344	0.394763
3644625	E4F1	0.0564882	2.14089	0.0355651	0.394763
3541137	EIF2S1	-0.193058	-2.13952	0.0355964	0.394763
2954025	TRERF1	0.133326	2.089	0.0356235	0.394763
3975935	RGN	-0.317075	-2.25369	0.0356256	0.394763
2395146	TNFRSF9	0.158763	2.20137	0.0356732	0.394763
3642604	MPG	-0.0736765	-2.14041	0.0356794	0.394763
2656146	MAP3K13	0.204325	2.28463	0.0356808	0.394763
2374345	CAMSAP1L1	-0.120499	-2.14015	0.0357452	0.394989
3770345	CD300E	-0.26081	-2.1271	0.0357454	0.394989
3529156	NGDN	-0.142188	-2.094	0.0357806	0.395134
2440327	SLAMF1	0.243315	2.10421	0.0358563	0.395396
2664640	RFTN1	-0.1513	-2.12072	0.0358622	0.395396
2939560	C6orf146	0.0845726	2.08413	0.0358707	0.395396
2432571	POLR3GL	-0.0975086	-2.13586	0.0359362	0.395874
3661152	FTO	0.215347	2.10346	0.035986	0.396178
3008356	WBSCR23	-0.193783	-2.09616	0.0360424	0.396329
3417557	IL23A	0.0878529	2.08297	0.0360593	0.396329
3768880	ABCA10	0.291678	2.09952	0.0360768	0.396329
2825907	PRR16	-0.227636	-2.15735	0.0360884	0.396329
3183757	RAD23B	-0.124228	-2.08133	0.0361152	0.39638
3018509	DUS4L	0.0653609	2.08079	0.0361585	0.396563
2777044	HSD17B13	0.363938	2.08044	0.0361914	0.396563
3525234	IRS2	-0.174253	-2.25558	0.0362135	0.396563
3921068	ETS2	-0.183786	-2.0863	0.0362447	0.396563
3850020	ANGPTL6	0.0676409	2.0797	0.0362527	0.396563
3421285	PRO2268	-0.134863	-2.45442	0.0362649	0.396563
3315907	LRRC56	0.104135	2.09308	0.0362989	0.396692
3182199	C9orf30	-0.19189	-2.08088	0.0364045	0.397366
2456849	RAB3GAP2	-0.0945334	-2.07806	0.0364133	0.397366
3100166	RAB2A	-0.106539	-2.13671	0.0364273	0.397366
3419807	XPOT	-0.332233	-2.26072	0.0364701	0.397384
3720388	PNMT	-0.285917	-2.3017	0.0365043	0.397384
3278198	PHYH	-0.160367	-2.19189	0.0365151	0.397384
3629125	UNQ353	0.131684	2.07665	0.0365178	0.397384
3294280	DNAJC9	-0.363409	-2.25781	0.0365513	0.397447
3117384	KHDRBS3	-0.14601	-2.62816	0.0365681	0.397447
3960005	C1QTNF6	0.0909565	3.03702	0.0366772	0.398193
2426385	VAV3	-0.151492	-2.07392	0.036756	0.398193
3722195	AOC3	-0.248606	-2.27834	0.0367859	0.398193
3663363	SETD6	-0.0967899	-2.10372	0.0367948	0.398193
3401197	C12orf32	0.128443	2.11725	0.0368216	0.398193
3868283	VRK3	0.0960066	2.09372	0.0368677	0.398193
3957160	LIF	0.466069	2.20819	0.0368697	0.398193
3444216	STYK1	0.147291	2.22547	0.0368824	0.398193
3168309	RECK	-0.169521	-2.14799	0.0368911	0.398193
2942363	GFOD1	-0.199285	-2.49545	0.0369157	0.398193
2574984	LIMS2	-0.214584	-2.32436	0.0369168	0.398193
2371547	C1orf21	-0.176299	-2.78919	0.0369212	0.398193
2802681	UNQ1870	-0.192479	-2.11231	0.0369262	0.398193
3588125	C15orf55	0.0721417	2.0713	0.0369867	0.398605
3347431	ELMOD1	0.193543	2.40701	0.0370528	0.399077
3021377	PTPRZ1	0.306038	2.1171	0.0371694	0.400091
3571436	HEATR4	0.1067	2.1126	0.0371968	0.400145
3715935	PIPOX	0.104718	2.53842	0.0372679	0.400454
2853768	NUP155	-0.117317	-2.1232	0.0372796	0.400454
3102372	SULF1	0.218701	2.08602	0.0372927	0.400454
2438016	PAQR6	-0.0872333	-2.21477	0.0373275	0.400587
3432333	PTPN11	-0.157174	-2.24715	0.0373531	0.400622
3230371	LCN10	-0.175664	-2.40055	0.03744	0.401177
2622638	GNAI2	-0.132699	-2.19041	0.037471	0.401177
2352275	MOV10	0.152861	2.69572	0.0374722	0.401177
2957560	GCM1	-0.0957738	-2.49389	0.0375525	0.401796
3768969	ABCA5	0.19798	2.27296	0.0375986	0.402049
3275729	IL2RA	-0.266171	-2.33841	0.0376421	0.402066
3888613	CEBPB	-0.193682	-2.1047	0.0376452	0.402066
2427720	TMEM77	0.192552	2.28555	0.0376719	0.402111
3074531	SLC13A4	0.0778108	2.06303	0.0377218	0.402404
3721400	EIF1	-0.123361	-2.07165	0.0377988	0.402985
3768103	PSMD12	-0.181834	-2.0723	0.0378221	0.402993
3723186	HIGD1B	-0.30054	-2.2081	0.0378855	0.403316
2937144	SMOC2	0.268344	2.06536	0.0378976	0.403316
3983962	DIAPH2	-0.142334	-2.10034	0.0379398	0.403323
3014159	LMTK2	-0.101626	-2.12974	0.0379564	0.403323
3074857	PTN	-0.293869	-2.18019	0.0379897	0.403323
2397847	ZBTB17	-0.0505461	-2.08982	0.0379951	0.403323
3976848	HDAC6	-0.0718473	-2.28371	0.038011	0.403323
2480992	MSH2	0.189741	2.54948	0.0380479	0.40343
3753956	CCL16	0.114625	2.05921	0.0380663	0.40343
3891278	TH1L	0.113092	2.15254	0.0382024	0.404633
2654091	USP13	-0.211774	-2.31825	0.0382279	0.404663
2372858	RGS2	-0.338468	-2.06517	0.0382942	0.404832
3326950	LDLRAD3	0.242594	2.17451	0.0382982	0.404832
3204680	SIT1	0.268868	2.18782	0.0383117	0.404832
3846076	TLE2	-0.104531	-2.28436	0.0384033	0.405449
2545869	IFT172	0.267199	2.06204	0.038433	0.405449
3128954	TRIM35	-0.11475	-2.53312	0.0384837	0.405449
3889419	TSHZ2	0.218123	2.06566	0.0384932	0.405449
2855443	FLJ90723	-0.166225	-2.07328	0.0385282	0.405449
2365086	LRRC52	0.0914707	2.05489	0.0385418	0.405449
3538555	PPM1A	-0.107085	-2.05339	0.0385952	0.405449
2742093	BBS12	0.171165	2.07348	0.0385959	0.405449
2502762	STEAP3	0.200589	2.06485	0.0386183	0.405449
3757602	DHX58	0.111993	2.41942	0.0386289	0.405449
3488094	GTF2F2	-0.198369	-2.07602	0.0386293	0.405449
3790361	ZNF532	-0.137949	-2.05598	0.0386423	0.405449
3376023	LOC51035	-0.0905293	-2.36661	0.038727	0.4061
2606741	ANKMY1	0.164978	2.07758	0.0387964	0.406582
3756815	KRTAP4-5	-0.239458	-2.07378	0.0388184	0.406582
2536965	FLJ38379	-0.276707	-2.32642	0.0388843	0.40687
3464967	GALNT4	0.0924908	2.15609	0.0388933	0.40687
2391840	GNB1	-0.102015	-2.1354	0.0389152	0.40687
3958475	SYN3	-0.110174	-2.15742	0.0389466	0.40687
3291281	TMEM26	-0.165007	-2.19596	0.0389881	0.40687
3456313	ATP5G2	-0.125984	-2.76411	0.0390031	0.40687
3951302	A26C3	0.119515	2.06764	0.0390053	0.40687
2547332	MEMO1	-0.126654	-2.04876	0.0390298	0.406888
3891743	LOC284757	-0.186033	-2.06523	0.0390748	0.40712
3299255	ATAD1	-0.118311	-2.07201	0.0391435	0.407598
3020444	CAPZA2	-0.163142	-2.20518	0.0391817	0.407758
2902416	TNF	0.178322	2.43034	0.0392598	0.408234
3486383	COG6	0.185578	2.56404	0.039273	0.408234
3766716	TEX2	-0.169674	-2.4222	0.0393284	0.408416
2675150	HYAL1	-0.219493	-2.16994	0.0393367	0.408416
3607766	WDR93	0.288242	2.08197	0.0393619	0.408416
3920566	DYRK1A	-0.12375	-2.17506	0.0393819	0.408416
2471978	RHOB	-0.18361	-2.28541	0.0394198	0.408572
3656318	PRR14	-0.0647833	-2.07283	0.0395034	0.408757
4023242	RP13-36C9.1	-0.547756	-2.15044	0.0395057	0.408757
3736162	TMC8	0.117221	2.0815	0.0395062	0.408757
3986672	ATG4A	-0.154428	-2.07119	0.0395304	0.408771
3830864	SNX26	0.0566633	2.08042	0.039577	0.409015
2926969	PDE7B	0.166519	2.08825	0.0396003	0.40902
3019981	MDFIC	0.140418	2.54884	0.0396476	0.409272
3929705	C21orf55	0.105514	2.04164	0.0396833	0.409404
3848540	CD209	0.229565	2.04755	0.0397221	0.409569
3371986	NUP160	0.0849837	2.04083	0.0397593	0.409716
3958129	RFPL2	0.0722217	2.04018	0.0398204	0.410109
3209623	ZFAND5	-0.191054	-2.1748	0.0398472	0.410149
2377229	CD55	-0.178104	-2.07895	0.0399279	0.410601
3508330	HSPH1	0.266063	2.118	0.0399371	0.410601
3883207	PROCR	0.100194	2.08356	0.0400066	0.410864
3513883	KPNA3	-0.135812	-2.18082	0.0400086	0.410864
3566383	C14orf105	0.0819631	2.03647	0.0401701	0.412105
3460593	TMBIM4	-0.109467	-2.06959	0.0401756	0.412105
3983537	PABPC5	0.142197	2.13365	0.0402037	0.412157
3709244	CHD3	0.110937	2.33019	0.0402376	0.412253
4054612	FLJ39609	0.082935	2.03656	0.0402761	0.412253
3957938	PISD	-0.147683	-2.056	0.0402822	0.412253
2837499	LSM11	-0.0929142	-2.03505	0.0403054	0.412254
2702752	RARRES1	0.244662	2.07953	0.0403607	0.412524
2957499	ICK	0.0851894	2.03402	0.0404031	0.412524
2831350	CXXC5	0.139086	2.2655	0.0404117	0.412524
2544895	transcript 2544895, GenBank AY358728	0.15162	2.03576	0.040424	0.412524
2474977	FOSL2	-0.237433	-2.21175	0.0404804	0.412863
2715634	ADD1	-0.15842	-2.21475	0.0405207	0.412978
3895152	FAM113A	0.0820955	2.1247	0.0405378	0.412978
2318637	VAMP3	-0.107666	-2.08688	0.0405855	0.413228
3547500	SPATA7	0.197446	2.09051	0.0406139	0.413282
3680953	FLJ11151	-0.204112	-2.03949	0.0407883	0.41482
3839103	ATF5	0.112501	2.07101	0.0408222	0.414929
3778823	NAPG	-0.172871	-2.0322	0.0408926	0.415297
3251298	CHST3	-0.194708	-2.29846	0.0409048	0.415297
3902983	CDK5RAP1	-0.0717738	-2.25691	0.0409556	0.415576
3366922	SLC5A12	0.0728299	2.13828	0.0410242	0.416036
3402935	TPI1	-0.223723	-2.03862	0.0411027	0.416596
2532272	ALPP	-0.219344	-2.5073	0.041136	0.416698
3051655	ECOP	0.133021	2.07398	0.0413218	0.41807
4011889	ZMYM3	0.119255	2.03016	0.0413282	0.41807
3253438	RPS24	-0.138868	-2.27661	0.0413417	0.41807
3542689	PCNX	-0.0975757	-2.07025	0.0414378	0.418805
2783207	PRSS12	0.325055	2.02336	0.0414987	0.419183
3922602	UBASH3A	0.182974	2.04702	0.0416429	0.419908
3836401	GIPR	0.141342	2.04566	0.0416627	0.419908
3454157	FAIM2	0.108399	2.02199	0.0416714	0.419908
3146565	RNF19A	-0.190496	-2.02123	0.0416756	0.419908
3816424	SPPL2B	0.0905466	2.02332	0.0417268	0.419908
3679564	USP7	-0.0918094	-2.15713	0.0417608	0.419908
3144973	RAD54B	0.109143	2.02319	0.0418107	0.419908
3406421	STRAP	-0.118237	-2.02161	0.0418138	0.419908
3375735	AHNAK	-0.161337	-2.04228	0.0418147	0.419908
2445141	RFWD2	-0.159556	-2.07471	0.0418155	0.419908
2353477	ATP1A1	-0.202181	-2.41439	0.041836	0.419908
2369609	C1orf125	0.0890664	2.01903	0.0418522	0.419908
3226592	WDR34	0.111314	2.11021	0.0418849	0.420001
2800477	SRD5A1	0.0857299	2.01747	0.0420058	0.420977
2659039	MUC20	0.229795	2.10121	0.0420642	0.421114
3077766	TPK1	-0.212867	-3.03607	0.0420667	0.421114
3850189	GLP-1	0.0546545	2.01648	0.0421037	0.421134
3795942	YES1	-0.14753	-2.05439	0.0421157	0.421134
2602901	TRIP12	-0.12162	-2.29933	0.0421605	0.421346
3538789	SLC38A6	0.235625	2.28802	0.0422122	0.421407
3515965	DIAPH3	-0.0950275	-2.02026	0.0422138	0.421407
3359230	C11orf21	0.136041	2.01517	0.0422869	0.421784
2789266	LRBA	0.122319	2.15972	0.0422987	0.421784
3256192	C10orf116	-0.227881	-2.06822	0.0423584	0.422078
3951768	CECR1	0.270747	2.15124	0.0424819	0.422078
3168136	RGP1	-0.0859395	-2.10088	0.0424944	0.422078
2817793	FAM151B	0.118016	2.0348	0.0424965	0.422078
2843209	PRR7	0.0845848	2.01232	0.0425156	0.422078
3947036	MEI1	0.146372	2.02094	0.0425203	0.422078
3226883	IER5L	0.0904329	2.07095	0.0425315	0.422078
2854737	PRKAA1	-0.104492	-2.14955	0.0425768	0.422078
3619690	PPP1R14D	0.104709	2.01168	0.0425788	0.422078
3485292	NBEA	0.251935	2.05741	0.0425834	0.422078
3957224	TBC1D10A	-0.132671	-2.76958	0.0426226	0.422078
2568630	TGFBRAP1	-0.112711	-2.15139	0.0426464	0.422078
3746625	TEKT3	0.255975	2.01426	0.0426562	0.422078
3490073	FAM124A	-0.111876	-2.04374	0.042668	0.422078
3703408	MTHFSD	0.111248	2.04708	0.0426823	0.422078
4035762	TTTY14	0.184976	2.05864	0.0427318	0.422199
3496637	GPC6	0.161232	2.01121	0.0427626	0.422199
2623388	PARP3	0.118219	2.02067	0.0427654	0.422199
2860178	CD180	0.306294	2.0141	0.0428197	0.422502
2390180	TRIM58	-0.0828354	-2.38207	0.0428833	0.422896
2359764	SNAPIN	0.115294	2.00799	0.0429484	0.423305
3571059	DPF3	0.0909139	2.07661	0.0430907	0.42437
3695648	ZDHHC1	0.104724	2.03381	0.0431103	0.42437
2542990	HS1BP3	-0.0936277	-2.19287	0.0431455	0.42437
2321182	PDPN	-0.139283	-2.0286	0.0431618	0.42437
3258910	HELLS	0.174906	2.05831	0.0431776	0.42437
3377789	RELA	-0.119743	-2.16105	0.0432029	0.42437
3734453	SLC9A3R1	0.168931	2.3395	0.0432226	0.42437
2942306	TBC1D7	0.117404	2.01254	0.0432863	0.42455
2417737	LRRC40	-0.135088	-2.00448	0.0433016	0.42455
4015548	XKRX	-0.23792	-2.0663	0.0433122	0.42455
3336486	C11orf80	0.104392	2.21093	0.043356	0.424746
3068587	GPR85	0.147048	2.19585	0.0434044	0.424988
3902489	BCL2L1	-0.211042	-2.36832	0.0434599	0.425298
2473376	EFR3B	-0.215105	-2.10716	0.0435188	0.4255
3378024	EIF1AD	-0.0919897	-2.02699	0.0435282	0.4255
2659577	PAK2	-0.146296	-2.23282	0.0436342	0.425622
3846709	STAP2	0.0743547	2.04309	0.043659	0.425622
3759335	GJC1	-0.209397	-2.00182	0.0436637	0.425622
3885537	PLCG1	-0.14082	-2.04463	0.0436783	0.425622
3475295	MORN3	0.192324	2.0044	0.0436828	0.425622
2647742	EIF2A	-0.110203	-2.01374	0.0436857	0.425622
3867374	IZUMO1	-0.133187	-2.0428	0.0437294	0.425622
3456700	ZNF385A	0.158375	2.12119	0.0437439	0.425622
3469319	APPL2	0.146725	2.03645	0.0437549	0.425622
2998404	RALA	-0.260348	-2.3513	0.0438562	0.426179
3168210	C9orf127	0.117726	2.01004	0.0438598	0.426179
2585129	GALNT3	0.204065	2.14361	0.0439104	0.426438
3342569	ANKRD42	0.194059	1.9978	0.0439813	0.426646
2457261	DUSP10	0.204564	2.44886	0.0440029	0.426646
2548274	STRN	-0.0948359	-2.0127	0.0440082	0.426646
3049700	PKD1L1	0.0713631	2.35637	0.0440272	0.426646
2326126	SEPN1	0.169678	2.04826	0.044188	0.427973
3039485	MEOX2	0.140208	2.10377	0.0442411	0.428255
3559497	STRN3	-0.177553	-2.06456	0.044277	0.42837
3125116	DLC1	-0.227853	-2.11066	0.0444022	0.429349
2544238	ITSN2	-0.105568	-2.08555	0.0444569	0.429646
3762198	COL1A1	0.357934	2.21169	0.0445288	0.430109
3941958	GAS2L1	-0.107034	-2.5829	0.0446824	0.430439
3945545	APOBEC3B	0.178382	2.4014	0.0446923	0.430439
3310953	CPXM2	0.261654	2.13543	0.0447694	0.430439
3352614	transcript 3352614, GenBank AB064668	-0.403838	-1.99787	0.0447701	0.430439
3958157	SLC5A4	-0.243369	-2.00883	0.0447891	0.430439
3695199	DYNC1LI2	-0.117955	-1.999	0.0448004	0.430439
2820925	RHOBTB3	-0.179465	-2.04417	0.0448451	0.430439
2408855	FOXJ3	-0.109895	-2.10595	0.0448572	0.430439
3132016	FGFR1	-0.147505	-2.17608	0.0448638	0.430439
3251926	KIAA0913	-0.0879312	-2.16942	0.044864	0.430439
3372352	C1QTNF4	0.0896573	2.11327	0.0449616	0.430439
3832865	LOC342897	0.0802977	1.98809	0.0449863	0.430439
3837132	SAE1	-0.121067	-1.99046	0.0449913	0.430439
2805786	TARS	-0.206141	-2.00573	0.0450121	0.430439
2329196	ADC	0.117265	1.99897	0.0450478	0.430439
3825244	TMEM59L	0.0704146	1.98738	0.0450609	0.430439
3741456	TRPV1	0.209809	1.98735	0.0450642	0.430439
3360587	OR52H1	-0.259206	-2.00557	0.0450778	0.430439
3319769	FLJ46111	0.0870772	1.98712	0.0450877	0.430439
2884647	LOC63920	0.250661	2.00091	0.0451122	0.430439
4000155	GPM6B	-0.250253	-2.2543	0.0451171	0.430439
3091077	DPYSL2	-0.13834	-1.98807	0.0451442	0.430439
2323774	NBL1	0.156267	1.98719	0.045151	0.430439
2977949	EPM2A	-0.108189	-2.58008	0.045174	0.430439
3778601	VAPA	-0.157342	-2.0015	0.0451789	0.430439
3250146	SRGN	-0.198033	-2.06851	0.045189	0.430439
3422826	GLIPR1L2	0.187434	1.98665	0.0452191	0.430469
3676156	IGFALS	0.127989	2.03951	0.0452403	0.430469
2426559	SLC25A24	-0.234604	-2.14663	0.0452839	0.430654
3264059	ADRA2A	0.140005	1.99596	0.0454085	0.431181
2717857	CPZ	0.103305	2.0413	0.0454092	0.431181
3383081	INTS4	0.119483	2.14516	0.0454116	0.431181
3913712	YTHDF1	-0.121788	-2.01622	0.0454891	0.431307
3981120	OGT	0.123966	2.1967	0.0454943	0.431307
2961929	HMGN3	0.143249	2.0028	0.0454973	0.431307
3415046	FLJ33996	-0.141546	-2.00949	0.0455776	0.431454
2363424	UFC1	0.155112	1.98686	0.04558	0.431454
3767280	FLJ32065	0.0870162	2.09538	0.0456001	0.431454
2840574	TLX3	-0.12624	-2.11966	0.0456182	0.431454
3011911	FLJ21062	0.250917	1.99254	0.0456564	0.431454
2678468	FAM3D	0.17002	2.23861	0.0456776	0.431454
3603927	transcript 3603927, GenBank AF202635	-0.260249	-2.04731	0.0456823	0.431454
3265047	ADRB1	-0.145984	-2.03843	0.0457244	0.431454
2740067	ANK2	0.176723	2.0099	0.045733	0.431454
3216356	CDC14B	0.125281	1.98776	0.045754	0.431454
3072546	TSGA14	0.126968	2.01236	0.0458015	0.431674
2797771	TRIML2	-0.0888191	-2.03375	0.0458943	0.432203
3860296	COX7A1	-0.113364	-2.31755	0.0459061	0.432203
3035380	TMEM184A	0.0840267	1.97852	0.0459961	0.432787
3329793	SLC39A13	-0.154284	-2.26495	0.0460164	0.432787
2451419	RABIF	0.103896	2.12777	0.0460956	0.433303
2362180	CD1A	0.145274	2.05795	0.046148	0.433568
2338625	HOOK1	0.14655	1.97582	0.0462846	0.434623
2681251	LMOD3	0.0907929	2.07224	0.0463325	0.434845
3821183	C19orf39	0.0742766	1.97439	0.0464378	0.435182
2532064	COPS7B	0.102474	2.05321	0.0464909	0.435182
3913926	PTK6	0.074845	1.97389	0.0464917	0.435182
3188993	ARPC5L	-0.181784	-1.97398	0.0464989	0.435182
3598613	DIS3L	0.10213	1.97377	0.0465039	0.435182
3802924	DSC3	0.270482	1.97819	0.0465407	0.435182
3323413	HTATIP2	-0.19825	-2.00103	0.0465433	0.435182
2401774	IL28RA	0.117805	2.20719	0.0465939	0.435182
4016639	RAB9B	0.153438	1.97255	0.0466353	0.435182
3750939	SDF2	-0.125252	-1.98752	0.0466379	0.435182
2422722	TGFBR3	-0.25415	-2.14539	0.0466709	0.435182
3442854	SLC2A3	-0.227876	-2.00478	0.0467027	0.435182
2917825	FUT9	0.107626	1.97173	0.0467237	0.435182
2389789	SCCPDH	0.192937	2.13423	0.0467245	0.435182
2757944	TNIP2	-0.137041	-2.20129	0.0467335	0.435182
3333169	C11orf9	-0.223627	-2.03183	0.0468267	0.435229
2366422	ATP1B1	-0.171104	-2.03136	0.0468276	0.435229
2525272	PIP5K3	-0.113185	-2.32587	0.0468352	0.435229
3336951	RAD9A	0.109662	2.03421	0.0468786	0.435229
2484422	PEX13	0.0966371	1.99549	0.04691	0.435229
2692136	HSPBAP1	0.148145	2.08512	0.0469111	0.435229
3010030	RSBN1L	0.0889453	2.07704	0.0469199	0.435229
3413067	FAM113B	0.186994	2.28983	0.0469405	0.435229
3493543	KLF5	0.159382	2.59497	0.0469645	0.435229
3205834	ANKRD18A	0.300604	1.98296	0.0469937	0.435229
2554448	FANCL	0.136179	2.09741	0.0470064	0.435229
2462329	ERO1LB	0.135716	2.04146	0.0470658	0.435334
2488252	DYSF	-0.201523	-2.02592	0.0470867	0.435334
2336963	C1orf83	0.132665	1.97627	0.0470941	0.435334
3471753	C12orf47	-0.151531	-1.97353	0.0471151	0.435334
2532894	DGKD	-0.15192	-2.12519	0.0471713	0.435616
3106559	SLC26A7	0.0902184	1.9951	0.0472234	0.435616
2354365	HAO2	-0.0748837	-1.96712	0.0472243	0.435616
4018755	LRCH2	-0.138415	-1.99444	0.0472586	0.435616
2585476	SCN7A	-0.402071	-2.22504	0.0472674	0.435616
2562387	TMEM150	-0.137296	-2.51093	0.0473207	0.435882
3195174	MAN1B1	0.060496	1.97115	0.0474362	0.435904
3461795	PTPRB	-0.269668	-2.07545	0.0474454	0.435904
3318500	OR52N4	-0.227378	-2.36477	0.0474993	0.435904
3590709	LOC100137047-PLA2G4B	0.105596	2.22579	0.0475714	0.435904
3867346	RASIP1	-0.154208	-2.01074	0.0475776	0.435904
3895891	ADRA1D	-0.10339	-1.97903	0.0476135	0.435904
3376054	BSCL2	0.122828	2.0205	0.0476422	0.435904
3620421	PLA2G4F	-0.298135	-2.37295	0.047648	0.435904
2809455	transcript 2809455, GenBank AB062482	-0.123035	-1.9631	0.0476634	0.435904
2757427	LETM1	-0.12869	-2.02355	0.0476652	0.435904
2790823	MAP9	0.118458	1.963	0.0476744	0.435904
2674501	AMT	0.103831	2.03148	0.0476841	0.435904
3602039	PPCDC	-0.0834829	-2.0716	0.0476949	0.435904
3989089	ZBTB33	0.171568	2.23578	0.0477041	0.435904
3443206	AICDA	0.101752	1.99581	0.0477056	0.435904
3475191	FBXL10	0.0992293	2.49307	0.0477182	0.435904
2834472	SCGB3A2	-0.426399	-1.97484	0.0477596	0.435904
3351806	VPS11	-0.102595	-1.98819	0.047769	0.435904
2599823	NHEJ1	-0.0974031	-2.16329	0.0478016	0.435904
3811574	SERPINB4	0.321267	1.97988	0.047819	0.435904
2922756	RWDD1	-0.122295	-2.46305	0.0478406	0.435904
3861413	MAP4K1	0.163166	1.97368	0.0478595	0.435904
3691193	SNX20	0.117254	1.96067	0.0479312	0.43614
2435735	LCE3D	0.247396	1.96015	0.0479883	0.43614
3650898	LOC728276	0.119967	1.96048	0.047999	0.43614
2888304	CLTB	-0.147581	-2.0137	0.0480276	0.43614
3720921	RARA	-0.14953	-2.03814	0.0480469	0.43614
2820865	ARSK	-0.153663	-2.07281	0.0480553	0.43614
3357723	BET1L	-0.105277	-1.97477	0.0480561	0.43614
3358538	CHID1	0.0954367	2.01837	0.0482186	0.437393
3869062	SIGLEC8	0.12382	1.9664	0.0482557	0.437507
2423669	ABCA4	0.075625	1.9614	0.0482839	0.437541
3894765	SIRPG	0.186131	2.05645	0.0483438	0.437848
3329475	F2	-0.079541	-2.08773	0.0483744	0.437848
3338192	CCND1	-0.304328	-2.18408	0.0483913	0.437848
3625234	C15orf15	-0.140248	-1.98879	0.04847	0.437854
3807474	C18orf32	-0.199389	-1.9635	0.048475	0.437854
3504526	LATS2	-0.117521	-2.24394	0.0484824	0.437854
3678369	ROGDI	0.124276	2.16895	0.0484899	0.437854
3376556	ATL3	-0.186033	-2.1893	0.0485762	0.438411
3991006	OR13H1	0.0966472	2.00046	0.0486669	0.438542
3752241	OMG	-0.167238	-2.20214	0.0486719	0.438542
2321058	PRAMEF2	0.130321	1.9539	0.0486836	0.438542
2335132	CMPK1	-0.114331	-2.0018	0.0486887	0.438542
3615985	MTMR10	-0.0851098	-1.95348	0.0487298	0.438691
3625761	MNS1	0.270824	1.97119	0.0487783	0.438735
3129588	KIF13B	-0.090994	-2.34329	0.0487838	0.438735
2319225	H6PD	-0.189739	-2.48069	0.0488146	0.438791
2440354	CD48	0.246104	2.18166	0.048867	0.439041
3293887	ASCC1	-0.202223	-2.27259	0.0488917	0.439043
3345157	PIWIL4	-0.128584	-2.72403	0.0489617	0.439117
2739267	RRH	0.0923615	1.95133	0.0489713	0.439117
3913420	LOC100135777	-0.233656	-2.15927	0.0489736	0.439117
2504743	GPR17	-0.146314	-2.40669	0.0490626	0.439694
3708223	BCL6B	-0.21717	-2.08406	0.0491029	0.439742
3571542	PNMA1	0.0805627	1.95008	0.0491753	0.439742
3031466	GIMAP8	-0.175303	-1.94948	0.049184	0.439742
[truncated: 15,881 more rows]
