# Supplementary material for: A gene expression signature of emphysema-related lung destruction and its reversal by the tripeptide GHK
Source: Genome Med. 2012 Aug 31;4(8):67. doi: 10.1186/gm367 (PMC4064320; doi:10.1186/gm367)
Supplement: Additional file 3 — Functional categories enriched among genes associated with regional emphysema severity. [file gm368-S3.XLS]

## Sheet: Dataset S2
Additional File 3. Functional categories enriched among genes associated with regional emphysema severity.
Category	Direction of Enrichment	Enrichment Tool
h_bcrmolecule:B Cell Receptor Complex	Up-regulated	DAVID
hsa04662:B cell receptor signaling pathway	Up-regulated	DAVID
Immunoglobulin domain	Up-regulated	DAVID
IPR013151:Immunoglobulin	Up-regulated	DAVID
IPR013783:Immunoglobulin-like fold	Up-regulated	DAVID
signal	Up-regulated	DAVID
SM00409:IG	Up-regulated	DAVID
HUMORAL_IMMUNE_RESPONSE	Up-regulated	GSEA
GO:0001525~angiogenesis	Down-regulated	DAVID
GO:0001568~blood vessel development	Down-regulated	DAVID
GO:0001944~vasculature development	Down-regulated	DAVID
GO:0019838~growth factor binding	Down-regulated	DAVID
GO:0034713~type I transforming growth factor beta receptor binding	Down-regulated	DAVID
GO:0048514~blood vessel morphogenesis	Down-regulated	DAVID
h_akapCentrosomePathway:Protein Kinase A at the Centrosome	Down-regulated	DAVID
phosphoprotein	Down-regulated	DAVID
HSA04510_FOCAL_ADHESION	Down-regulated	GSEA
CXCR4PATHWAY	Down-regulated	GSEA
ST_INTEGRIN_SIGNALING_PATHWAY	Down-regulated	GSEA
ECMPATHWAY	Down-regulated	GSEA
HSA04810_REGULATION_OF_ACTIN_CYTOSKELETON	Down-regulated	GSEA
HSA04320_DORSO_VENTRAL_AXIS_FORMATION	Down-regulated	GSEA
EIF4PATHWAY	Down-regulated	GSEA
GHPATHWAY	Down-regulated	GSEA
REGULATION_OF_CELL_MORPHOGENESIS	Down-regulated	GSEA
CYTOSKELETAL_PROTEIN_BINDING	Down-regulated	GSEA
VIPPATHWAY	Down-regulated	GSEA
HSA04520_ADHERENS_JUNCTION	Down-regulated	GSEA
SIG_INSULIN_RECEPTOR_PATHWAY_IN_CARDIAC_MYOCYTES	Down-regulated	GSEA
HSA04910_INSULIN_SIGNALING_PATHWAY	Down-regulated	GSEA
INTEGRIN_MEDIATED_CELL_ADHESION_KEGG	Down-regulated	GSEA
INSULIN_RECEPTOR_SIGNALING_PATHWAY	Down-regulated	GSEA
INTEGRINPATHWAY	Down-regulated	GSEA
HSA05214_GLIOMA	Down-regulated	GSEA
GTPASE_ACTIVITY	Down-regulated	GSEA
CELL_MIGRATION	Down-regulated	GSEA
HSA05220_CHRONIC_MYELOID_LEUKEMIA	Down-regulated	GSEA
RUFFLE	Down-regulated	GSEA
LEADING_EDGE	Down-regulated	GSEA
HSA05219_BLADDER_CANCER	Down-regulated	GSEA
VEGFPATHWAY	Down-regulated	GSEA
RASPATHWAY	Down-regulated	GSEA
HSA05212_PANCREATIC_CANCER	Down-regulated	GSEA
HSA04670_LEUKOCYTE_TRANSENDOTHELIAL_MIGRATION	Down-regulated	GSEA
SPPAPATHWAY	Down-regulated	GSEA
HSA05131_PATHOGENIC_ESCHERICHIA_COLI_INFECTION_EPEC	Down-regulated	GSEA
TUBULIN_BINDING	Down-regulated	GSEA
HSA05130_PATHOGENIC_ESCHERICHIA_COLI_INFECTION_EHEC	Down-regulated	GSEA
HSA05211_RENAL_CELL_CARCINOMA	Down-regulated	GSEA
LIPID_TRANSPORT	Down-regulated	GSEA
HSA03050_PROTEASOME	Down-regulated	GSEA
HSA05215_PROSTATE_CANCER	Down-regulated	GSEA
MITOCHONDRIAL_MEMBRANE_PART	Down-regulated	GSEA
MTORPATHWAY	Down-regulated	GSEA
SIG_PIP3_SIGNALING_IN_CARDIAC_MYOCTES	Down-regulated	GSEA
TRANSMEMBRANE_RECEPTOR_PROTEIN_TYROSINE_KINASE_SIGNALING_PATHWAY	Down-regulated	GSEA
REGULATION_OF_CELL_GROWTH	Down-regulated	GSEA
MCALPAINPATHWAY	Down-regulated	GSEA
ERK5PATHWAY	Down-regulated	GSEA
ERKPATHWAY	Down-regulated	GSEA
GTPASE_REGULATOR_ACTIVITY	Down-regulated	GSEA
PTENPATHWAY	Down-regulated	GSEA
PPARAPATHWAY	Down-regulated	GSEA
IGF1RPATHWAY	Down-regulated	GSEA
CCR3PATHWAY	Down-regulated	GSEA
ACTIN_BINDING	Down-regulated	GSEA
PDGFPATHWAY	Down-regulated	GSEA
PAR1PATHWAY	Down-regulated	GSEA
PROTEIN_AMINO_ACID_PHOSPHORYLATION	Down-regulated	GSEA
REGULATION_OF_CELL_MIGRATION	Down-regulated	GSEA
UBIQUITIN_MEDIATED_PROTEOLYSIS	Down-regulated	GSEA
AT1RPATHWAY	Down-regulated	GSEA
ACETYLTRANSFERASE_ACTIVITY	Down-regulated	GSEA
IGF1MTORPATHWAY	Down-regulated	GSEA
RHYTHMIC_PROCESS	Down-regulated	GSEA
PHOSPHORYLATION	Down-regulated	GSEA
SPLICEOSOME	Down-regulated	GSEA
HSA04360_AXON_GUIDANCE	Down-regulated	GSEA
ST_ERK1_ERK2_MAPK_PATHWAY	Down-regulated	GSEA
CORTICAL_CYTOSKELETON	Down-regulated	GSEA
PROTEASOMEPATHWAY	Down-regulated	GSEA
EGFPATHWAY	Down-regulated	GSEA
HSA04720_LONG_TERM_POTENTIATION	Down-regulated	GSEA
PGC1APATHWAY	Down-regulated	GSEA
CIRCADIAN_EXERCISE	Down-regulated	GSEA
NFATPATHWAY	Down-regulated	GSEA
PTDINSPATHWAY	Down-regulated	GSEA
HSA04920_ADIPOCYTOKINE_SIGNALING_PATHWAY	Down-regulated	GSEA
ENZYME_LINKED_RECEPTOR_PROTEIN_SIGNALING_PATHWAY	Down-regulated	GSEA
POST_TRANSLATIONAL_PROTEIN_MODIFICATION	Down-regulated	GSEA
KERATINOCYTEPATHWAY	Down-regulated	GSEA
G_PROTEIN_SIGNALING	Down-regulated	GSEA
IL2RBPATHWAY	Down-regulated	GSEA
PROTEIN_SERINE_THREONINE_KINASE_ACTIVITY	Down-regulated	GSEA
HISTONE_ACETYLTRANSFERASE_ACTIVITY	Down-regulated	GSEA
REGULATION_OF_ANATOMICAL_STRUCTURE_MORPHOGENESIS	Down-regulated	GSEA
TRANSFORMING_GROWTH_FACTOR_BETA_RECEPTOR_SIGNALING_PATHWAY	Down-regulated	GSEA
