# Supplementary material for: A gene expression signature of emphysema-related lung destruction and its reversal by the tripeptide GHK
Source: Genome Med. 2012 Aug 31;4(8):67. doi: 10.1186/gm367 (PMC4064320; doi:10.1186/gm367)
Supplement: Additional file 5 — RT-PCR validation of 14 genes associated with regional emphysema severity. [file gm368-S5.XLS]

## Sheet: Dataset S4
Additional File 5. RT-PCR validation of 14 genes associated with regional emphysema severity.
Gene	Direction	ANOVA p-value
CD79A*	Induced	0.02
CCR7*	Induced	0.01
CXCL13*	Induced	0.1
BCL11A	Induced	0.84
TBX3*	Repressed	0.01
SMAD6*	Repressed	0.02
S100A8*	Repressed	0.09
WFDC1*	Repressed	0.05
ACVRL1*	Repressed	0.02
FOXF1*	Repressed	0.03
GATA2*	Repressed	0.09
EPAS1*	Repressed	0.06
KLF13*	Repressed	0.36
TAL1	Repressed	0.08
The asterisk indicates that the correlation was significant between the expression values derived from the array and from qRT-PCR (Pearson; p < 0.05). Column 3 shows the p-value for the correlation of RT-PCR derived expression values to Lm by ANOVA.
