# Supplementary material for: A gene expression signature of emphysema-related lung destruction and its reversal by the tripeptide GHK
Source: Genome Med. 2012 Aug 31;4(8):67. doi: 10.1186/gm367 (PMC4064320; doi:10.1186/gm367)
Supplement: Additional file 12 — Subject demographics for lung fibroblast cultures. [file gm368-S12.XLS]

## Sheet: Sheet1
Additional File 12. Subject demographics for lung fibroblast cultures.
	Age	Pack Years	Gender	FEV1 % Predicted	FEV1/FVC % Predicted
Former smokers without COPD (n=5)	63.4 +/- 10.4	27 +/- 16.6	2 Female, 3 Male	97.1 +/- 7.1	77.7 +/- 4.2
GOLD stage IV COPD former smokers (n=5)	58.8 +/- 1.4	42.6 +/- 15.67	3 Female, 2 Male	18.5 +/- 5.5	32.6 +/- 1.8
